# Supplementary material for: Nationwide Seroprevalence Survey of Angiostrongylus vasorum-Derived Antigens and Specific Antibodies in Dogs from Colombia
Source: Microorganisms. 2022 Aug 4;10(8):1565. doi: 10.3390/microorganisms10081565 (PMC9415501; doi:10.3390/microorganisms10081565)
Supplement: Supplementary file 1 [file microorganisms-10-01565-s001.zip]

Archive with 1 entries (1 files):
- microorganisms-1843628-supplementary.xlsx
