# Supplementary material for: Nationwide Seroprevalence Survey of Angiostrongylus vasorum-Derived Antigens and Specific Antibodies in Dogs from Colombia
Source: Microorganisms. 2022 Aug 4;10(8):1565. doi: 10.3390/microorganisms10081565 (PMC9415501; doi:10.3390/microorganisms10081565)
Supplement: Supplementary file 1 [file microorganisms-10-01565-s001.zip › microorganisms-1843628-supplementary.xlsx]

## Sheet: Sueros
Reception date	ID	Name	Age (months)	Sex	Breed	Sampling site	Laboratory/Department(Dt)	AG	AB
2016-10-24	1	Chocolata	60	Female	MIXED BREED	Cumaral	Meta	Negative	Negative
2016-10-24	2	Negra chiqui	36	Female	MIXED BREED	Cumaral	Meta	Negative	Negative
2016-10-24	3	Negra Grande	36	Female	MIXED BREED	Cumaral	Meta	Negative	Negative
2016-10-24	4	Tomás	84	Male	MIXED BREED	Cumaral	Meta	Negative	Negative
2016-10-24	5	Brenda	72	Female	MIXED BREED	Cumaral	Meta	Negative	Negative
2016-10-24	6	Lassi	36	Female	MIXED BREED	Cumaral	Meta	Negative	Negative
2016-10-24	7	Mateo	156	Male	FRENCH POODLE	Cumaral	Meta	Negative	Negative
2016-10-24	8	Quiara	24	Female	SCHNAUZER	Cumaral	Meta	Negative	Negative
2016-10-24	8	Goliat	14	Male	PITBULL TERRIER	Cumaral	Meta	Negative	Negative
2016-10-24	9	Tagora	108	Female	PITBULL TERRIER	Cumaral	Meta	Negative	Negative
2016-10-24	10	Gaviota	60	Female	MIXED BREED	Cumaral	Meta	Negative	Negative
2016-10-24	11	Piter	96	Male	FRENCH POODLE	Cumaral	Meta	Negative	Negative
2016-10-24	12	Niño	24	Male	MIXED BREED	Cumaral	Meta	Negative	Negative
2016-10-24	13	Niña	72	Female	MIXED BREED	Cumaral	Meta	Negative	Negative
2016-10-24	14	Luchy	4	Female	MIXED BREED	Cumaral	Meta	Negative	Negative
2016-10-24	15	Luna	72	Female	MIXED BREED	Cumaral	Meta	Negative	Negative
2016-10-24	16	Tommy	8	Male	MIXED BREED	Cumaral	Meta	Negative	Negative
2016-10-24	17	Junior	36	Male	MIXED BREED	Cumaral	Meta	Negative	Negative
2016-10-24	18	Tuzón	12	Male	MIXED BREED	Cumaral	Meta	Negative	Negative
2016-10-24	19	Sasha	12	Female	LABRADOR RETRIEVER	Cumaral	Meta	Negative	Negative
2016-10-24	20	Bruno	7	Male	MIXED BREED	Cumaral	Meta	Negative	Negative
2016-10-24	21	Milac	48	Female	MIXED BREED	Cumaral	Meta	Negative	Negative
2016-10-24	22	Sasha	12	Female	MIXED BREED	Cumaral	Meta	Negative	Negative
2016-10-24	23	Matias	84	Male	MIXED BREED	Cumaral	Meta	Negative	Negative
2016-10-24	24	Coqui	72	Male	MIXED BREED	Cumaral	Meta	Negative	Negative
2016-10-24	25	Tuzón	24	Male	MIXED BREED	Cumaral	Meta	Negative	Negative
2016-10-24	26	Zeus	60	Male	MIXED BREED	Cumaral	Meta	Negative	Negative
2016-10-24	27	Samy	60	Female	FRENCH POODLE	Cumaral	Meta	Negative	Negative
2016-10-24	28	Lupe	12	Female	COCKER SPANIEL	Cumaral	Meta	Negative	Negative
2016-10-24	29	Hashi	21	Male	MIXED BREED	Cumaral	Meta	Negative	Negative
2016-10-24	30	Naula	9	Female	PITBULL TERRIER	Cumaral	Meta	Negative	Negative
2016-10-24	31	N/R	N/R	N/R	N/R	N/R	Meta	Negative	Negative
2016-10-24	32	Guardián	72	Male	MIXED BREED	Cumaral	Meta	Negative	Negative
2016-10-24	33	Polo	5	Male	MIXED BREED	Cumaral	Meta	Negative	0.93812
2016-10-24	34	Muñeco	60	Male	MIXED BREED	Cumaral	Meta	Negative	Negative
2016-10-24	35	Teo	12	Male	SCHNAUZER	Cumaral	Meta	Negative	Negative
2016-10-24	36	Bebé	12	Male	SCHNAUZER	Cumaral	Meta	Negative	Negative
2016-10-24	37	Rocky	12	Male	MIXED BREED	Cumaral	Meta	Negative	Negative
2016-10-24	38	Luna	36	Female	MIXED BREED	Cumaral	Meta	Negative	Negative
2016-10-24	39	Marbella	17	Female	BEAGLE	Cumaral	Meta	Negative	Negative
2016-10-24	40	Lucas	24	Male	MIXED BREED	Cumaral	Meta	Negative	Negative
2016-10-24	41	Mona	36	Female	MIXED BREED	Cumaral	Meta	Negative	Negative
2016-10-24	42	Tayson	11	Male	MIXED BREED	Cumaral	Meta	Negative	Negative
2016-10-24	43	Memin	3	Male	MIXED BREED	Cumaral	Meta	Negative	Negative
2016-10-24	44	Baby	17	Female	MIXED BREED	Cumaral	Meta	Negative	Negative
2016-10-24	45	Niña	12	Female	MIXED BREED	Cumaral	Meta	Negative	Negative
2016-10-24	46	Estate	36	Female	MIXED BREED	Cumaral	Meta	Negative	Negative
2016-10-24	47	Rocky	24	Male	MIXED BREED	Cumaral	Meta	Negative	Negative
2016-10-24	48	Yenka	8	Female	BEAGLE	Cumaral	Meta	Negative	Negative
2016-10-24	49	Lola	36	Female	MIXED BREED	Cumaral	Meta	Negative	Negative
2016-10-24	50	Catalina	96	Female	LABRADOR	Cumaral	Meta	Negative	Negative
2016-10-24	51	N/R	N/R	N/R	N/R	N/R	Meta	Negative	Negative
2016-10-24	52	Luna	48	Female	BEAGLE	Cumaral	Meta	Negative	Negative
2016-10-24	53	Estrellita	12	Female	MIXED BREED	Cumaral	Meta	Negative	Negative
2016-10-24	54	Negro	36	Male	MIXED BREED	Cumaral	Meta	Negative	Negative
2016-10-24	55	Juli	36	Female	MIXED BREED	Cumaral	Meta	Negative	Negative
2016-10-24	56	Muñeca	36	Female	MIXED BREED	Cumaral	Meta	Negative	Negative
2016-10-24	57	Chiki	24	Female	MIXED BREED	Cumaral	Meta	Negative	Negative
2016-10-24	58	Blu	48	Female	MIXED BREED	Cumaral	Meta	Negative	Negative
2016-10-24	59	Chiky	3	Female	MIXED BREED	Cumaral	Meta	Negative	Negative
2016-10-24	60	Chaira	8	Female	MIXED BREED	Cumaral	Meta	Negative	Negative
2016-10-24	61	Pelusa	24	Female	MIXED BREED	Cumaral	Meta	Negative	Negative
2016-10-24	62	Casper	48	Male	MIXED BREED	Cumaral	Meta	Negative	Negative
2016-10-24	63	Tony	96	Male	MIXED BREED	Cumaral	Meta	Negative	Negative
2016-10-24	64	Balu	84	Male	LABRADOR DORADO	Cumaral	Meta	Negative	Negative
2016-10-24	65	Canela	24	Female	MIXED BREED	Cumaral	Meta	Negative	Negative
2016-10-24	66	Clarita	N/R	Female	MIXED BREED	Cumaral	Meta	Negative	Negative
2016-10-24	67	Ruki	17	Male	MIXED BREED	Cumaral	Meta	Negative	Negative
2016-10-24	68	Sami	18	Female	PITBULL TERRIER	Cumaral	Meta	Negative	Negative
2016-10-24	69	Max	12	Male	MIXED BREED	Cumaral	Meta	Negative	Negative
2016-10-24	70	Scott	24	Male	MIXED BREED	Cumaral	Meta	Negative	Negative
2016-10-24	71	Salchicha	12	Male	MIXED BREED	Cumaral	Meta	Negative	Negative
2016-10-24	72	Donai	96	Female	MIXED BREED	Cumaral	Meta	Negative	Negative
2016-10-24	73	Conull	24	Male	PITBULL TERRIER	Cumaral	Meta	Negative	Negative
2016-10-24	74	Ternura	17	Female	MIXED BREED	Cumaral	Meta	Negative	Negative
2016-10-24	75	Sasha	120	Female	MIXED BREED	Cumaral	Meta	Negative	Negative
2016-10-24	76	Lucas	6	Male	MIXED BREED	Cumaral	Meta	Negative	Negative
2016-10-24	77	Naila	12	Male	LABRADOR	Cumaral	Meta	Negative	Negative
2016-10-24	78	Mona	6	Female	BEAGLE	Cumaral	Meta	Negative	Negative
2016-10-24	79	Boris	31	Female	MIXED BREED	Cumaral	Meta	Negative	Negative
2016-10-24	80	Safira	18	Female	MIXED BREED	Cumaral	Meta	Negative	Negative
2016-10-24	81	Kira	14	Female	BULL TERRIER	Cumaral	Meta	Negative	Negative
2016-10-24	82	Negra	24	Female	LABRADOR	Cumaral	Meta	Negative	Negative
2016-10-24	83	Chilico	60	Male	MIXED BREED	Cumaral	Meta	Negative	Negative
2016-10-24	84	Luna	8	Female	PITBULL TERRIER	Cumaral	Meta	Negative	Negative
2016-10-24	85	Perkis	120	Male	MIXED BREED	Cumaral	Meta	Negative	Negative
2016-10-24	86	N/R	N/R	N/R	N/R	N/R	Meta	Negative	Negative
2016-10-24	87	Tamara	84	Female	PITBULL TERRIER	Cumaral	Meta	Negative	Negative
2016-10-24	88	Tomas	84	Male	MIXED BREED	Cumaral	Meta	Negative	Negative
2016-10-24	89	Dólar	24	Male	MIXED BREED	Cumaral	Meta	Negative	Negative
2016-10-24	90	Muñeco	96	Male	MIXED BREED	Cumaral	Meta	Negative	Negative
2016-10-24	91	Sacha	120	Female	MIXED BREED	Cumaral	Meta	Negative	Negative
2016-10-24	92	Negra	36	Female	MIXED BREED	Cumaral	Meta	Negative	Negative
2016-10-24	93	Isis	12	Female	PITBULL TERRIER	Cumaral	Meta	Negative	Negative
2016-10-24	94	Golo	48	Male	MIXED BREED	Cumaral	Meta	Negative	Negative
2016-10-24	95	Perla	12	Female	MIXED BREED	Cumaral	Meta	Negative	Negative
2016-10-24	96	Betty	36	Female	MIXED BREED	Cumaral	Meta	Negative	Negative
2016-10-24	97	Mateo	24	Male	MIXED BREED	Cumaral	Meta	Negative	0.433765
2016-10-24	98	Ricky	36	Male	LABRADOR	Cumaral	Meta	Negative	Negative
2016-10-24	99	Lucas	18	Male	MIXED BREED	Cumaral	Meta	Negative	Negative
2016-10-24	100	Katty	18	Female	MIXED BREED	Cumaral	Meta	Negative	Negative
2016-10-24	101	Minina	48	Female	MIXED BREED	Cumaral	Meta	Negative	Negative
2016-10-24	102	Betoven	48	Male	MIXED BREED	Cumaral	Meta	Negative	Negative
2016-10-24	103	Tommy	24	Male	MIXED BREED	Cumaral	Meta	Negative	Negative
2016-10-24	104	Tobi	24	Male	MIXED BREED	Cumaral	Meta	Negative	Negative
2016-10-24	105	Toby	24	Male	BEAGLE	Cumaral	Meta	Negative	Negative
2016-10-24	106	Sacha	36	Female	MIXED BREED	Cumaral	Meta	Negative	Negative
2016-10-24	107	Negro	96	Male	LABRADOR	Cumaral	Meta	Negative	Negative
2016-10-24	108	Shakira	72	Female	MIXED BREED	Cumaral	Meta	Negative	Negative
2016-10-24	109	Clifor	24	Male	BULLDOG	Cumaral	Meta	Negative	Negative
2016-10-24	110	Natasha	60	Female	MIXED BREED	Cumaral	Meta	Negative	Negative
2016-10-24	111	Joropo	24	Male	MIXED BREED	Cumaral	Meta	Negative	Negative
2016-10-24	112	Tuca	96	Female	MIXED BREED	Cumaral	Meta	Negative	Negative
2016-10-24	113	Negro	12	Male	MIXED BREED	Cumaral	Meta	Negative	Negative
2016-10-24	114	Negro 2	8	Male	MIXED BREED	Cumaral	Meta	Negative	Negative
2016-10-24	115	Laica	3	Female	MIXED BREED	Cumaral	Meta	Negative	Negative
2016-10-24	116	Tony	48	Male	MIXED BREED	Cumaral	Meta	Negative	Negative
2016-10-24	117	Costeño	60	Male	MIXED BREED	Cumaral	Meta	Negative	Negative
2016-10-24	118	Neron	12	Male	MIXED BREED	Cumaral	Meta	Negative	Negative
2016-10-24	119	Pecas	12	Female	MIXED BREED	Cumaral	Meta	Negative	Negative
2016-10-24	120	Sirila	48	Female	MIXED BREED	Cumaral	Meta	Negative	Negative
2016-10-24	121	Taison	36	Male	MIXED BREED	Cumaral	Meta	Negative	Negative
2016-10-24	122	Tony	18	Male	MIXED BREED	Cumaral	Meta	Negative	Negative
2016-10-24	123	Sari	12	Female	GOLDEN RETRIEVER	Cumaral	Meta	Negative	Negative
2016-10-24	124	Danyer	18	Male	MIXED BREED	Cumaral	Meta	Negative	Negative
2016-10-24	125	Negro	24	Male	MIXED BREED	Cumaral	Meta	Negative	Negative
2016-10-24	126	Jachi	24	Female	MIXED BREED	Cumaral	Meta	Negative	Negative
2016-10-24	127	Tony	12	Male	MIXED BREED	Cumaral	Meta	Negative	Negative
2016-10-24	127	Luna	24	Female	MIXED BREED	Cumaral	Meta	Negative	0.359524
2016-10-24	128	Barbilla	12	Female	MIXED BREED	Cumaral	Meta	Negative	Negative
2016-10-24	129	Estrella	36	Female	MIXED BREED	Cumaral	Meta	Negative	Negative
2016-10-24	130	Tomy	36	Male	MIXED BREED	Cumaral	Meta	Negative	Negative
2016-10-24	131	Sacha	24	Female	MIXED BREED	Cumaral	Meta	Negative	Negative
2016-10-24	132	Laica	24	Female	MIXED BREED	Cumaral	Meta	Negative	Negative
2016-10-24	133	Cocky	48	Male	PITBULL TERRIER	Cumaral	Meta	Negative	Negative
2016-10-24	134	Lasy	5	Female	MIXED BREED	Cumaral	Meta	Negative	Negative
2016-10-24	135	Luna	8	Female	MIXED BREED	Cumaral	Meta	Negative	Negative
2016-10-24	136	Tony	36	Male	MIXED BREED	Cumaral	Meta	Negative	Negative
2016-10-24	137	Hashi	12	Female	MIXED BREED	Cumaral	Meta	Negative	Negative
2016-10-24	138	Caicer	3	Male	MIXED BREED	Cumaral	Meta	Negative	Negative
2016-10-24	139	Sacha	36	Female	MIXED BREED	Cumaral	Meta	Negative	Negative
2016-10-24	140	Tayson	5	Male	MIXED BREED	Cumaral	Meta	Negative	Negative
2016-10-24	141	Shif	60	Male	MIXED BREED	Cumaral	Meta	Negative	Negative
2016-10-24	142	Rocky	4	Male	PITBULL TERRIER	Cumaral	Meta	Negative	Negative
2016-10-24	143	Simón	24	Male	MIXED BREED	Cumaral	Meta	Negative	Negative
2016-10-24	144	Lucky	24	Male	MIXED BREED	Cumaral	Meta	Negative	Negative
2016-10-24	145	Regalito	2	Male	MIXED BREED	Cumaral	Meta	Negative	Negative
2016-10-24	146	Mateo	120	Male	COCKER SPANIEL	Cumaral	Meta	Negative	Negative
2016-10-24	147	Chocolate	3	Male	MIXED BREED	Cumaral	Meta	Negative	Negative
2016-10-24	148	Chiquitin	72	Male	MIXED BREED	Cumaral	Meta	Negative	Negative
2016-10-24	149	Luna	60	Female	MIXED BREED	Cumaral	Meta	Negative	Negative
2016-10-24	150	Natasha	48	Female	MIXED BREED	Cumaral	Meta	Negative	Negative
2016-10-24	151	Kiki	3	Male	MIXED BREED	Cumaral	Meta	Negative	Negative
2016-10-24	152	Kiki 2	3	Male	MIXED BREED	Cumaral	Meta	Negative	Negative
2016-10-24	153	Tony	48	Male	MIXED BREED	Cumaral	Meta	Negative	Negative
2016-10-24	154	Desbaratado	24	Male	MIXED BREED	Cumaral	Meta	Negative	Negative
2016-10-24	155	Magola	36	Female	LABRADOR	Cumaral	Meta	Negative	Negative
2016-10-24	156	Julieta	60	Female	CHOW CHOW	Cumaral	Meta	Negative	Negative
2016-10-24	157	Chocolate	24	Male	MIXED BREED	Cumaral	Meta	Negative	Negative
2016-10-24	158	Luna	48	Female	MIXED BREED	Cumaral	Meta	Negative	Negative
2016-10-24	159	Sasha	48	Female	MIXED BREED	Cumaral	Meta	Negative	Negative
2016-10-24	160	Ascar	24	Male	MIXED BREED	Cumaral	Meta	Negative	Negative
2016-10-24	161	Kiara	24	Female	MIXED BREED	Cumaral	Meta	Negative	Negative
2016-10-24	162	Tobias	30	Male	MIXED BREED	Cumaral	Meta	Negative	Negative
2016-10-24	163	Pirri	8	Male	COCKER SPANIEL	Cumaral	Meta	Negative	Negative
2016-10-24	164	Estrella	18	Female	MIXED BREED	Cumaral	Meta	Negative	Negative
2016-10-24	165	Lucas	48	Male	MIXED BREED	Cumaral	Meta	Negative	Negative
2016-10-24	166	Lucky	3	Male	MIXED BREED	Cumaral	Meta	Negative	Negative
2016-10-24	167	Mateo	8	Male	PUG CARLINO	Cumaral	Meta	Negative	Negative
2016-10-24	168	Marbel	48	Female	MIXED BREED	Cumaral	Meta	Negative	Negative
2016-10-24	169	Princesa	12	Female	PUG CARLINO	Cumaral	Meta	Negative	Negative
2016-10-24	170	Mateo	24	Male	MIXED BREED	Cumaral	Meta	Negative	Negative
2016-10-24	171	Lala	108	Female	MIXED BREED	Cumaral	Meta	Negative	Negative
2016-10-24	172	Muñeca	84	Female	MIXED BREED	Cumaral	Meta	Negative	Negative
2016-10-24	173	Tony	4	Male	MIXED BREED	Cumaral	Meta	Negative	Negative
2016-10-24	174	Choco	6	Male	MIXED BREED	Cumaral	Meta	Negative	Negative
2016-10-24	175	Mariposa	48	Female	PINCHER	Cumaral	Meta	Negative	Negative
2016-10-24	176	Neron	3	Male	MIXED BREED	Cumaral	Meta	Negative	Negative
2016-10-24	177	Romeo	19	Male	COCKER SPANIEL	Cumaral	Meta	Negative	Negative
2016-10-24	178	Danger	24	Male	MIXED BREED	Cumaral	Meta	Negative	Negative
2016-10-24	179	Chato	24	Male	MIXED BREED	Cumaral	Meta	Negative	Negative
2016-10-24	180	Kaila	4	Female	MIXED BREED	Cumaral	Meta	Negative	Negative
2016-10-24	181	Toby	24	Male	MIXED BREED	Cumaral	Meta	Negative	Negative
2016-10-24	182	Bella	12	Female	MIXED BREED	Cumaral	Meta	Negative	Negative
2016-10-24	183	Faraon	96	Male	MIXED BREED	Cumaral	Meta	Negative	Negative
2016-10-24	184	Susan	72	Female	MIXED BREED	Cumaral	Meta	Negative	Negative
2016-10-24	185	Amarilla	96	Female	MIXED BREED	Cumaral	Meta	Negative	Negative
2016-10-24	186	Marly	12	Male	MIXED BREED	Cumaral	Meta	Negative	Negative
2016-10-24	187	Gufy	12	Male	MIXED BREED	Cumaral	Meta	Negative	Negative
2016-10-24	188	Barbie	36	Female	MIXED BREED	Cumaral	Meta	Negative	Negative
2016-10-24	189	Juanita	48	Female	MIXED BREED	Cumaral	Meta	Negative	Negative
2016-10-24	190	Poker	8	Male	MIXED BREED	Cumaral	Meta	Negative	Negative
2016-10-24	191	Luna	5	Female	MIXED BREED	Cumaral	Meta	Negative	Negative
2016-10-24	192	Sacha	48	Female	MIXED BREED	Cumaral	Meta	Negative	Negative
2016-10-24	193	Cofi	36	Male	MIXED BREED	Cumaral	Meta	Negative	Negative
2016-10-24	194	Yeico	60	Male	MIXED BREED	Cumaral	Meta	Negative	Negative
2016-10-24	195	Niño	120	Male	MIXED BREED	Cumaral	Meta	Negative	Negative
2016-10-24	196	Caiser	96	Male	MIXED BREED	Cumaral	Meta	Negative	Negative
2016-10-24	197	Lalo	96	Male	MIXED BREED	Cumaral	Meta	Negative	Negative
2016-10-24	198	Luna	8	Female	LABRADOR	Cumaral	Meta	Negative	Negative
2016-10-24	199	Shado	36	Female	MIXED BREED	Cumaral	Meta	Negative	Negative
2016-10-24	200	Duglas	180	Male	MIXED BREED	Cumaral	Meta	Negative	Negative
2016-10-24	201	Lisy	48	Female	MIXED BREED	Cumaral	Meta	Negative	Negative
2016-10-24	202	Susy	60	Female	MIXED BREED	Cumaral	Meta	Negative	0.531732
2016-10-24	203	Princesa	84	Female	GOLDEN RETRIEVER	Cumaral	Meta	Negative	Negative
2016-10-24	204	Lupe	12	Female	MIXED BREED	Cumaral	Meta	Negative	Negative
2016-10-24	205	Susy	12	Female	MIXED BREED	Cumaral	Meta	Negative	Negative
2016-10-24	206	Sacha	7	Female	MIXED BREED	Cumaral	Meta	Negative	Negative
2016-10-24	207	Princesa	24	Female	MIXED BREED	Cumaral	Meta	Negative	Negative
2016-10-24	208	Luna	2	Female	MIXED BREED	Cumaral	Meta	Negative	Negative
2016-10-24	209	Nana	24	Female	MIXED BREED	Cumaral	Meta	Negative	0.92806
2016-10-24	210	Guardián	108	Male	MIXED BREED	Cumaral	Meta	Negative	Negative
2016-10-24	211	Estrella	24	Female	MIXED BREED	Cumaral	Meta	Negative	Negative
2016-10-24	212	Muñeca	8	Female	MIXED BREED	Cumaral	Meta	Negative	Negative
2016-10-24	213	Niño	12	Male	COCKER SPANIEL	Cumaral	Meta	Negative	Negative
2016-10-24	214	Kaila	18	Female	PITBULL TERRIER	Cumaral	Meta	Negative	Negative
2016-10-24	215	Ricky	24	Male	PUG CARLINO	Cumaral	Meta	Negative	Negative
2016-10-24	216	Neron	36	Male	LABRADOR	Cumaral	Meta	Negative	Negative
2016-10-24	217	Dora	8	Female	MIXED BREED	Cumaral	Meta	Negative	Negative
2016-10-24	218	Luna	2	Female	MIXED BREED	Cumaral	Meta	Negative	Negative
2016-10-24	219	Kora	4	Female	MIXED BREED	Cumaral	Meta	Negative	Negative
2016-10-24	220	Canela	36	Female	BOXER	Cumaral	Meta	Negative	Negative
2016-10-24	221	Tango	9	Male	MIXED BREED	Cumaral	Meta	Negative	Negative
2016-10-24	222	Pelusa	24	Female	MIXED BREED	Cumaral	Meta	Negative	Negative
2016-10-24	223	Randi	24	Male	GOLDEN RETRIEVER	Cumaral	Meta	Negative	Negative
2016-10-24	224	Mateo	36	Male	MIXED BREED	Cumaral	Meta	Negative	Negative
2016-10-24	225	Mateo	60	Male	COCKER SPANIEL	Cumaral	Meta	Negative	Negative
2016-10-24	226	Bruno	48	Male	BULLDOG	Cumaral	Meta	Negative	Negative
2016-10-24	227	N/R	N/R	N/R	N/R	N/R	Meta	Negative	Negative
2016-10-24	228	Lucas	12	Male	MIXED BREED	Cumaral	Meta	Negative	Negative
2016-10-24	229	Ringo	18	Male	MIXED BREED	Cumaral	Meta	Negative	Negative
2016-10-24	230	Tobias	8	Male	COCKER SPANIEL	Cumaral	Meta	Negative	Negative
2016-10-24	231	Negra	5	Female	MIXED BREED	Cumaral	Meta	Negative	Negative
2016-10-24	232	Chacarron	24	Male	MIXED BREED	Cumaral	Meta	Negative	Negative
2016-10-24	233	Logan	24	Male	MIXED BREED	Cumaral	Meta	Negative	Negative
2016-10-24	234	Rosi	6	Female	MIXED BREED	Cumaral	Meta	Negative	Negative
2016-10-24	235	Tomillo	96	Male	MIXED BREED	Cumaral	Meta	Negative	Negative
2016-10-24	236	Rambo	7	Male	MIXED BREED	Cumaral	Meta	Negative	Negative
2016-10-24	237	Niño	24	Male	MIXED BREED	Cumaral	Meta	Negative	Negative
2016-10-24	238	Toby	24	Male	MIXED BREED	Cumaral	Meta	Negative	Negative
2016-10-24	239	Yira	14	Female	BULL TERRIER	Cumaral	Meta	Negative	Negative
2016-10-24	240	Pamela	7	Female	MIXED BREED	Cumaral	Meta	Negative	Negative
2016-10-24	241	Tony	4	Male	MIXED BREED	Cumaral	Meta	Negative	Negative
2016-10-24	242	Niña	12	Female	MIXED BREED	Cumaral	Meta	Negative	Negative
2016-10-24	243	Tigre	3	Male	MIXED BREED	Cumaral	Meta	Negative	Negative
2016-10-24	244	Isis	3	Female	MIXED BREED	Cumaral	Meta	Negative	Negative
2016-10-24	245	Niño	4	Male	MIXED BREED	Cumaral	Meta	Negative	Negative
2016-10-24	246	Thamuz	N/R	Female	Bull Terrier	Villavicencio	Meta	Negative	Negative
2016-10-24	247	Juana	N/R	Female	Bull dog	Villavicencio	Meta	Negative	Negative
2016-10-24	248	Max	N/R	Male	Golden Retriever	Villavicencio	Meta	0.376762	Negative
2016-10-24	249	Susy	N/R	Female	Schnauzer	Villavicencio	Meta	Negative	Negative
2016-10-24	250	Lulu	N/R	Female	Beagle	Villavicencio	Meta	Negative	Negative
2016-10-24	251	Panda	N/R	Female	Fila Brasilero	Villavicencio	Meta	Negative	Negative
2016-10-24	252	Muñeca	12	Female	Mestizo	Villavicencio	Meta	Negative	Negative
2016-10-24	253	Pequeñín	96	Male	Mestizo	Villavicencio	Meta	Negative	Negative
2016-10-24	254	Polar	N/R	Female	Mestizo	Villavicencio	Meta	Negative	Negative
2016-10-24	255	Apolo	N/R	Male	Bull dog	Villavicencio	Meta	Negative	Negative
2016-10-24	256	Angus	N/R	Male	MIXED BREED	Villavicencio	Meta	Negative	Negative
2016-10-24	257	Samantha	N/R	Female	Bull Terrier	Villavicencio	Meta	Negative	Negative
2016-10-24	258	Bruno	N/R	Male	MIXED BREED	Villavicencio	Meta	Negative	Negative
2016-10-24	259	Pecas	N/R	Male	MIXED BREED	Villavicencio	Meta	Negative	Negative
2016-10-24	260	Chiqui	N/R	Female	MIXED BREED	Villavicencio	Meta	Negative	Negative
2016-10-24	261	Sasha	N/R	Female	MIXED BREED	Villavicencio	Meta	Negative	Negative
2016-10-24	262	Ron	N/R	Male	Beagle	Villavicencio	Meta	Negative	Negative
2016-10-24	263	Luna	N/R	Female	Schnauzer	Villavicencio	Meta	Negative	Negative
2016-10-24	264	Krony	N/R	Male	Schnauzer	Villavicencio	Meta	Negative	Negative
2016-10-24	265	Tommy	N/R	Male	MIXED BREED	Villavicencio	Meta	Negative	Negative
2016-10-24	266	Susi	N/R	Female	Schnauzer	Villavicencio	Meta	Negative	Negative
2016-10-24	267	Mateo	N/R	Male	Schnauzer	Villavicencio	Meta	Negative	Negative
2016-10-24	268	Drako	N/R	Male	Pit Bull	Villavicencio	Meta	Negative	Negative
2016-10-24	269	Kafir	N/R	Male	Labrador	Villavicencio	Meta	Negative	Negative
2016-10-24	270	Motas	N/R	Male	French Poodle	Villavicencio	Meta	Negative	Negative
2016-10-24	271	Coqui	N/R	Male	French Poodle	Villavicencio	Meta	Negative	Negative
2016-11-25	272	Nala	N/R	Female	N/R	Medellín	Vitalab	Negative	Negative
2016-11-25	273	Akira	2	Female	Bulldog Francés	Medellín	Vitalab	Negative	Negative
2016-11-25	274	Betto	156	Male	Labrador	Medellín	Vitalab	Negative	Negative
2016-11-25	275	Maria Canela	N/R	Female	Beagle	Medellín	Vitalab	Negative	Negative
2016-11-25	276	Hansa	24	Female	Samoyedo	Medellín	Vitalab	Negative	Negative
2016-11-25	277	Violeta	24	Female	Shihtzu	Medellín	Vitalab	Negative	Negative
2016-11-25	278	Leyenda	24	Female	Bulldog Francés	Medellín	Vitalab	Negative	Negative
2016-11-25	279	Lola	72	Female	N/R	Medellín	Vitalab	Negative	Negative
2016-11-25	280	Negro	N/R	Male	Boston Terrier	Medellín	Vitalab	Negative	Negative
2016-11-25	281	Café	N/R	Male	Boston Terrier	Medellín	Vitalab	Negative	Negative
2016-11-25	282	Mulata	N/R	Female	N/R	Medellín	Vitalab	Negative	Negative
2016-11-25	283	Miss Wailer	N/R	Female	N/R	Medellín	Vitalab	Negative	Negative
2016-11-25	284	Ewok	N/R	Male	N/R	Medellín	Vitalab	0.32	Negative
2016-11-25	285	Kira	N/R	Female	N/R	Medellín	Vitalab	Negative	Negative
2016-11-25	286	Hanza	N/R	Female	N/R	Medellín	Vitalab	Negative	Negative
2016-11-25	287	Junior	120	Male	Pinscher	Medellín	Vitalab	Negative	Negative
2016-11-25	288	Pecas	84	Female	Springer	Medellín	Vitalab	Negative	Negative
2016-11-25	289	Niña	120	Female	Labrador	Medellín	Vitalab	Negative	Negative
2016-11-25	290	Broca	24	Female	American Bully	Medellín	Vitalab	Negative	Negative
2016-11-25	291	Taty	180	Female	French poodle	Medellín	Vitalab	Negative	Negative
2016-11-25	292	Luna	60	Female	N/R	Medellín	Vitalab	Negative	Negative
2016-11-25	293	Nairoby	144	Female	Cruce	Medellín	Vitalab	Negative	Negative
2016-11-25	294	Beto	N/R	Male	Boston Terrier	Medellín	Vitalab	Negative	Negative
2016-11-25	295	Toby	12	Male	Cruce	Medellín	Vitalab	Negative	Negative
2016-11-25	296	Pinki	N/R	Male	Jack Russell Terrier	Medellín	Vitalab	Negative	Negative
2016-11-25	297	Francia	24	Female	Bulldog Francés	Medellín	Vitalab	Negative	Negative
2016-11-25	298	Juana	11	Female	Bulldog Inglés	Medellín	Vitalab	Negative	Negative
2016-11-25	299	Maya	96	Female	N/R	Medellín	Vitalab	Negative	Negative
2016-11-25	300	Maya	24	Female	Bulldog Francés	Medellín	Vitalab	Negative	Negative
2016-11-25	301	Tomás	120	Male	Shihtzu	Medellín	Vitalab	Negative	Negative
2016-11-25	302	Milagros	N/R	Female	Bernés de la Montaña	Medellín	Vitalab	Negative	Negative
2016-11-25	303	Merlot	N/R	Female	Bernés de la Montaña	Medellín	Vitalab	Negative	Negative
2016-11-25	304	Kira	72	Female	Schnauzer	Medellín	Vitalab	Negative	Negative
2016-11-25	305	Peluche	96	Male	French poodle	Medellín	Vitalab	Negative	Negative
2016-11-25	306	Chucky	132	Female	Schnauzer	Medellín	Vitalab	Negative	Negative
2016-11-25	307	Pascual	9	Male	Golden Retriever	Medellín	Vitalab	Negative	Negative
2016-11-25	308	Napoleón	24	Male	Schnauzer	Medellín	Vitalab	Negative	Negative
2016-11-25	309	Violeta	36	Female	Yorkie	Medellín	Vitalab	Negative	Negative
2016-11-25	310	Anita	108	Female	Pastor Ovejero	Medellín	Vitalab	Negative	Negative
2016-11-25	311	Mozart	N/R	Male	Golden Retriever	Medellín	Vitalab	Negative	Negative
2016-11-25	312	Aoki	N/R	Male	Bernés de la Montaña	Medellín	Vitalab	Negative	Negative
2016-11-25	313	Yako	108	Male	Beagle	Medellín	Vitalab	Negative	Negative
2016-11-25	314	Congo	N/R	Male	Rhodesian	Medellín	Vitalab	Negative	Negative
2016-11-25	315	Milo	120	Male	Labrador	Medellín	Vitalab	Negative	Negative
2016-11-25	316	Samuel	168	Male	French poodle	Medellín	Vitalab	Negative	Negative
2016-11-25	317	Minnie	24	Female	Bulldog Inglés	Medellín	Vitalab	Negative	Negative
2016-11-25	318	Bruno	96	Male	Chihuachua	Medellín	Vitalab	Negative	Negative
2016-11-25	319	Fiona	N/R	Female	Bulldog Inglés	Medellín	Vitalab	Negative	Negative
2016-11-25	320	Olimpo	N/R	Male	N/R	Medellín	Vitalab	Negative	Negative
2016-11-25	321	Saki	N/R	Female	N/R	Medellín	Vitalab	Negative	Negative
2016-11-25	322	Luna	168	Female	Cruce	Medellín	Vitalab	Negative	Negative
2016-11-25	323	Capuchina	72	Female	Bulldog Inglés	Medellín	Vitalab	Negative	Negative
2016-11-25	324	Luna	84	Female	Schnauzer	Medellín	Vitalab	Negative	Negative
2016-11-25	325	Pola	12	Female	Bulldog Inglés	Medellín	Vitalab	Negative	Negative
2016-11-25	326	Toby	96	Male	French poodle	Medellín	Vitalab	Negative	Negative
2016-11-25	327	Dulcinea	18	Female	Mastin Napolitano	Medellín	Vitalab	Negative	Negative
2016-11-25	328	Muñeca	120	Female	Golden Retriever	Medellín	Vitalab	0.224	Negative
2016-11-25	329	Samuel	96	Male	French poodle	Medellín	Vitalab	Negative	Negative
2016-11-25	330	Tango	48	Male	Cruce	Medellín	Vitalab	Negative	Negative
2016-11-25	331	Macadamia	12	Female	Bulldog Inglés	Medellín	Vitalab	Negative	Negative
2016-11-25	332	Toby	84	Male	Golden Retriever	Medellín	Vitalab	Negative	Negative
2016-11-25	333	Canela	12	Female	N/R	Medellín	Vitalab	Negative	Negative
2016-11-25	334	Aoki	24	Male	Bernés de la Montaña	Medellín	Vitalab	Negative	Negative
2016-11-25	335	Dulce	30	Female	Bulldog Inglés	Medellín	Vitalab	Negative	Negative
2016-11-25	336	Lucy	14	Female	Bulldog inglés	Medellín	Vitalab	Negative	Negative
2016-11-25	337	Lola	24	Female	Bulldog Francés	Medellín	Vitalab	Negative	Negative
2016-11-25	338	Nieve	24	Male	Bulldog Francés	Medellín	Vitalab	Negative	Negative
2016-11-25	339	Lala	N/R	Female	Beagle	Medellín	Vitalab	Negative	Negative
2016-11-25	340	Bella	N/R	Female	Bulldog Francés	Medellín	Vitalab	Negative	Negative
2016-11-25	341	Benjamin	24	Male	Rhodesian	Medellín	Vitalab	Negative	Negative
2016-11-25	342	Bruno	120	Male	Cruce	Medellín	Vitalab	Negative	Negative
2016-11-25	343	Tita	24	Female	Cruce	Medellín	Vitalab	Negative	Negative
2016-11-25	344	Tomy	96	Male	Beagle	Medellín	Vitalab	Negative	Negative
2016-11-25	345	Fiona	60	Female	Fila Brasilero	Medellín	Vitalab	Negative	Negative
2016-11-25	346	Nina	84	Female	Beagle	Medellín	Vitalab	Negative	Negative
2016-11-25	347	Niña	96	Female	Cruce	Medellín	Vitalab	Negative	Negative
2016-11-25	348	Pepa	N/R	Female	Shihtzu	Medellín	Vitalab	Negative	Negative
2016-11-25	349	Paco	48	Male	Fox Terrier	Medellín	Vitalab	Negative	Negative
2016-11-25	350	Killa	12	Female	Boston Terrier	Medellín	Vitalab	Negative	Negative
2016-11-25	351	Niña	84	Female	Beagle	Medellín	Vitalab	Negative	Negative
2016-11-25	352	Africa	6	Female	Bully	Medellín	Vitalab	Negative	Negative
2016-11-25	353	Tayson	N/R	Male	Pastor alemán	Medellín	Vitalab	Negative	Negative
2016-11-25	354	Chiripa	24	Male	Shihtzu	Medellín	Vitalab	Negative	Negative
2016-11-25	355	Cleta	7	Female	Cruce	Medellín	Vitalab	Negative	Negative
2016-11-25	356	Tango	18	Male	Malamute	Medellín	Vitalab	Negative	Negative
2016-11-25	357	Papeleta	18	Female	Dauschound	Medellín	Vitalab	Negative	Negative
2016-11-25	358	Lola	9	Female	San Bernardo	Medellín	Vitalab	Negative	Negative
2016-11-25	359	Ariana	60	Female	Pitbull	Medellín	Vitalab	Negative	Negative
2016-11-25	360	Luna	36	Female	Bulldog inglés	Medellín	Vitalab	Negative	Negative
2016-11-25	361	Canelo	12	Male	Cruce	Medellín	Vitalab	Negative	Negative
2016-11-25	362	Kratos	72	Male	Chihuachua	Medellín	Vitalab	Negative	Negative
2016-11-25	363	Rosario	36	Female	Weimaraner	Medellín	Vitalab	Negative	Negative
2016-11-25	364	Zeus	66	Male	Boxer	Medellín	Vitalab	Negative	Negative
2016-11-25	365	Tequila	6	Female	Cruce	Medellín	Vitalab	Negative	Negative
2016-11-25	366	Martina	30	Female	Labrador	Medellín	Vitalab	0.235	Negative
2016-11-25	367	Hachi	78	Male	Pastor alemán	Medellín	Vitalab	Negative	Negative
2016-11-25	368	Leyenda	24	Female	Bulldog Inglés	Medellín	Vitalab	Negative	Negative
2016-11-25	369	Perla	84	Female	Golden	Medellín	Vitalab	Negative	Negative
2016-11-25	370	Waldo	N/R	Male	Blood hound	Medellín	Vitalab	Negative	Negative
2016-11-25	371	Fresita	24	Female	Bichón habanero	Medellín	Vitalab	Negative	Negative
2016-11-25	372	Rose	72	Female	Cavalier	Medellín	Vitalab	Negative	Negative
2016-11-25	373	Tekila	N/R	Female	Cruce	Medellín	Vitalab	Negative	Negative
2016-11-25	374	Sasha	N/R	Female	Border collie	Medellín	Vitalab	Negative	Negative
2016-11-25	375	Luna	N/R	Female	Golden	Medellín	Vitalab	0.212	Negative
2016-11-25	376	Lola	N/R	Female	Golden	Medellín	Vitalab	Negative	Negative
2016-11-25	377	Lucila	168	Female	French poodle	Medellín	Vitalab	Negative	Negative
2016-11-25	378	Manolo	60	Male	Yorkie	Medellín	Vitalab	Negative	Negative
2016-11-25	379	Zeus	120	Male	Pastor alemán	Medellín	Vitalab	Negative	0.372828
2016-11-25	380	Chia	9	Female	Cruce	Medellín	Vitalab	Negative	Negative
2016-11-25	381	Martina	36	Female	Bulldog Francés	Medellín	Vitalab	Negative	Negative
2016-11-25	382	Gurito	36	Male	N/R	Medellín	Vitalab	Negative	Negative
2016-11-25	383	Gaspar	96	Male	Weimaraner	Medellín	Vitalab	Negative	Negative
2016-11-25	384	Cuqui	N/R	N/R	Cruce	Medellín	Vitalab	Negative	Negative
2016-11-25	385	Jordan	N/R	Male	Golden	Medellín	Vitalab	Negative	Negative
2016-11-25	386	Tolu	30	Female	Bulldog	Medellín	Vitalab	Negative	Negative
2016-11-25	387	Leyenda	24	Female	Bulldog inglés	Medellín	Vitalab	Negative	Negative
2016-11-25	388	Scooby	120	Male	Gran danés	Medellín	Vitalab	Negative	Negative
2016-11-25	389	Copito	66	Male	French poodle	Medellín	Vitalab	Negative	Negative
2016-11-25	390	Lola	60	Female	Golden Retriever	Medellín	Vitalab	Negative	Negative
2016-11-25	391	Sara	N/R	Female	N/R	Medellín	Vitalab	Negative	Negative
2016-11-25	392	Malibú	N/R	Male	N/R	Medellín	Vitalab	Negative	Negative
2016-11-25	393	Chapo	N/R	Male	N/R	Medellín	Vitalab	Negative	Negative
2016-11-25	394	Sasha	72	Female	Bull Terrier	Medellín	Vitalab	Negative	Negative
2016-11-25	395	Zeus	23	Male	Pastor alemán	Medellín	Vitalab	Negative	Negative
2016-11-25	396	Zeus	48	Male	Cruce	Medellín	Vitalab	Negative	Negative
2016-11-25	397	Zeus	N/R	Male	N/R	Medellín	Vitalab	Negative	Negative
2016-11-25	398	Polo	120	Male	Labrador	Medellín	Vitalab	Negative	Negative
2016-11-25	399	Ana	N/R	Female	Pitbull	Medellín	Vitalab	Negative	Negative
2016-11-25	400	Yuri	84	Female	Pinscher	Medellín	Vitalab	Negative	Negative
2016-11-25	401	Oma	36	Female	Bulldog inglés	Medellín	Vitalab	Negative	Negative
2016-11-25	402	Sasha	108	Female	Beagle	Medellín	Vitalab	Negative	Negative
2016-11-25	403	Milo	144	Male	Fox Terrier	Medellín	Vitalab	Negative	Negative
2016-11-25	404	Pacho	N/R	Male	Weimaraner	Medellín	Vitalab	Negative	Negative
2016-11-25	405	Rubi	96	Female	Boston Terrier	Medellín	Vitalab	Negative	Negative
2016-11-25	406	Lupita	156	Female	Beagle	Medellín	Vitalab	Negative	Negative
2016-11-25	407	Gus	12	Male	Golden Retriever	Medellín	Vitalab	Negative	Negative
2016-11-25	408	Paloma	120	Female	N/R	Medellín	Vitalab	Negative	Negative
2016-11-25	409	Luna	144	Female	Labrador	Medellín	Vitalab	Negative	Negative
2016-11-25	410	Enzo	N/R	Male	Beagle	Medellín	Vitalab	Negative	Negative
2016-11-25	411	Crisis	N/R	Female	Golden Retriever	Medellín	Vitalab	Negative	Negative
2016-11-25	412	Arya	96	Female	Pug	Medellín	Vitalab	Negative	Negative
2016-11-25	413	Sacha	36	Female	Cruce	Medellín	Vitalab	Negative	Negative
2016-11-25	414	Celina	48	Female	Cruce	Medellín	Vitalab	Negative	Negative
2016-11-25	415	Luna	84	Female	Labrador	Medellín	Vitalab	Negative	Negative
2016-11-25	416	Bethoven	60	Male	Springer	Medellín	Vitalab	Negative	Negative
2016-11-25	417	Maya	120	Female	Golden	Medellín	Vitalab	Negative	Negative
2016-11-25	418	Facundo	N/R	Male	Fox Terrier	Medellín	Vitalab	Negative	Negative
2016-11-25	419	Mini	18	Female	Pinscher	Medellín	Vitalab	Negative	Negative
2016-11-25	420	Colosal	72	Male	Cruce	Medellín	Vitalab	Negative	Negative
2016-11-25	421	Danna	48	Female	Beagle	Medellín	Vitalab	Negative	Negative
2016-11-25	422	Easy	60	Female	Schnauzer	Medellín	Vitalab	Negative	Negative
2016-11-25	423	Bruno	48	Male	Bulldog inglés	Medellín	Vitalab	Negative	Negative
2016-11-25	424	Spike	24	Male	Pug	Medellín	Vitalab	Negative	Negative
2016-11-25	425	Sasha	108	Female	Labrador	Medellín	Vitalab	Negative	Negative
2016-11-25	426	Any	48	Female	French poodle	Medellín	Vitalab	Negative	Negative
2016-11-25	427	Sami	72	Female	Labrador	Medellín	Vitalab	Negative	Negative
2016-11-25	428	Morgan	12	Male	Cruce	Medellín	Vitalab	Negative	Negative
2016-11-25	429	Sacha	24	Female	Bulldog inglés	Medellín	Vitalab	Negative	Negative
2016-11-25	430	Aura	36	Female	Labrador	Medellín	Vitalab	Negative	Negative
2016-11-25	431	Igor	180	Male	Pug	Medellín	Vitalab	Negative	Negative
2016-11-25	432	Tango	22	Male	Husky	Medellín	Vitalab	Negative	Negative
2016-11-25	433	Juanita	24	Female	Basset Hound	Medellín	Vitalab	Negative	Negative
2016-11-25	434	Douglas	132	Male	Labrador	Medellín	Vitalab	Negative	Negative
2016-11-25	435	Tara	108	Female	Bull Terrier	Medellín	Vitalab	Negative	Negative
2016-11-25	436	Danger	18	Male	Pitbull	Medellín	Vitalab	Negative	Negative
2016-11-25	437	Negra	24	Female	Cruce	Medellín	Vitalab	Negative	Negative
2016-11-25	438	Teo	96	Female	Cruce	Medellín	Vitalab	Negative	Negative
2016-11-25	439	Luna	108	Female	Labrador	Medellín	Vitalab	Negative	Negative
2016-11-25	440	Molly	N/R	Female	Beagle	Medellín	Vitalab	Negative	Negative
2016-11-25	441	Frodo	18	Male	Bulldog francés	Medellín	Vitalab	Negative	Negative
2016-11-25	442	Dumbo	N/R	Male	Pinscher	Medellín	Vitalab	Negative	Negative
2016-11-25	443	Zorba	18	Male	Labrador	Medellín	Vitalab	Negative	Negative
2016-11-25	444	Niño	6	Male	Cruce	Medellín	Vitalab	Negative	Negative
2016-11-25	445	july	60	Female	Fila Brasilero	Medellín	Vitalab	Negative	Negative
2016-11-25	446	Mamba	36	Female	Bulldog inglés	Medellín	Vitalab	Negative	Negative
2016-11-25	447	Chopin	N/R	Male	Weimaraner	Medellín	Vitalab	Negative	Negative
2016-11-25	448	Petra	144	Female	Beagle	Medellín	Vitalab	Negative	Negative
2016-11-25	449	Nevado	72	Male	Pastor alemán	Medellín	Vitalab	Negative	Negative
2016-11-25	450	Juno	60	Female	Terranova	Medellín	Vitalab	Negative	Negative
2016-11-25	451	Bully	24	Female	Bully	Medellín	Vitalab	Negative	Negative
2016-11-25	452	Polo	48	Male	N/R	Medellín	Vitalab	Negative	Negative
2016-11-25	453	Gomelo	30	Male	Pinscher	Medellín	Vitalab	Negative	Negative
2016-11-25	454	Sami	N/R	Male	Beagle	Medellín	Vitalab	Negative	Negative
2016-11-25	455	Nicky	60	Male	Boston Terrier	Medellín	Vitalab	Negative	Negative
2016-11-25	456	Bomsey	72	Female	Cruce	Medellín	Vitalab	Negative	Negative
2016-11-25	457	Loly	N/R	Female	Teckel	Medellín	Vitalab	Negative	Negative
2016-11-25	458	Sofia	120	Female	Shihtzu	Medellín	Vitalab	Negative	Negative
2016-11-25	459	Mechas	132	Male	Schnauzer	Medellín	Vitalab	Negative	Negative
2016-11-25	460	Lulú	60	Female	Shihtzu	Medellín	Vitalab	Negative	Negative
2016-11-25	461	Bruno	48	Male	Pastor Alemán	Medellín	Vitalab	Negative	Negative
2016-11-25	462	Hachy	36	Male	Golden Retriever	Medellín	Vitalab	Negative	Negative
2016-11-25	463	Choco	108	Male	Labrador	Medellín	Vitalab	Negative	Negative
2016-11-25	464	Kiara	48	Female	Boston Terrier	Medellín	Vitalab	Negative	Negative
2016-11-25	465	Duncan	84	Male	Husky	Medellín	Vitalab	Negative	Negative
2016-11-25	466	Tina	108	Female	French poodle	Medellín	Vitalab	Negative	Negative
2016-11-25	467	Tarzan	72	Male	Pastor alemán	Medellín	Vitalab	Negative	Negative
2016-11-25	468	Gretel	84	Female	Border collie	Medellín	Vitalab	Negative	Negative
2016-11-29	469	Mando	N/R	no reporta	No reporta	Medellín	Teslab	Negative	Negative
2016-11-29	470	tony	120	Male	French Poodle	Medellín	Teslab	Negative	Negative
2016-11-29	471	Lulu	N/R	Female	Pincher	Pereira	Teslab	Negative	Negative
2016-11-29	472	Dulce	24	Female	French Poodle	Medellín	Teslab	Negative	Negative
2016-11-29	473	Fiona	84	Female	Labrador	Medellín	Teslab	Negative	Negative
2016-11-29	474	Max 476	72	Male	Bulldog frances	Medellín	Teslab	Negative	Negative
2016-11-29	475	Igor	120	Male	Labrador	Medellín	Teslab	Negative	Negative
2016-11-29	476	Chiqui	108	Female	French Poodle	Medellín	Teslab	Negative	Negative
2016-11-29	477	Carlota	36	Female	Boston Terrier	Medellín	Teslab	Negative	Negative
2016-11-29	478	Juancho	144	Male	Labrador	Medellín	Teslab	Negative	Negative
2016-11-29	479	Fiona	120	Male	Pincher	Medellín	Teslab	Negative	Negative
2016-11-29	480	Zeus Angel	N/R	N/R	N/R	N/R	Teslab	Negative	Negative
2016-11-29	481	Jako	48	Male	Pug	Medellín	Teslab	Negative	Negative
2016-11-29	482	Lucas	96	Male	Pincher	Medellín	Teslab	Negative	Negative
2016-11-29	483	Tito	156	Male	Schnauzer	Medellín	Teslab	Negative	Negative
2016-11-29	484	Tifus	N/R	N/R	N/R	N/R	Teslab	Negative	Negative
2016-11-29	485	Petra	96	Female	Beagle	Medellín	Teslab	Negative	Negative
2016-11-29	486	Sabrina	24	Female	Beagle	Medellín	Teslab	Negative	Negative
2016-11-29	487	Mando	60	Female	Beagle	Medellín	Teslab	Negative	Negative
2016-11-29	488	Pancho	120	Male	Weimaranner	Pereira	Teslab	Negative	Negative
2016-11-29	489	Susi	48	Female	mestizo	Pereira	Teslab	Negative	Negative
2016-11-29	490	Cristal	N/R	Female	Pincher	Pereira	Teslab	Negative	Negative
2016-11-29	491	Duna	N/R	Female	Shitzu	Medellín	Teslab	Negative	Negative
2016-11-29	492	Chapis	72	Male	French Poodle	Medellín	Teslab	Negative	Negative
2016-11-29	493	Perlita	84	Female	Shitzu	Medellín	Teslab	Negative	Negative
2016-11-29	494	Iris	N/R	Female	Beagle	Medellín	Teslab	Negative	Negative
2016-11-29	495	Joa	84	Female	mestizo	Medellín	Teslab	Negative	Negative
2016-11-29	496	Sami	N/R	Female	Pug	Pereira	Teslab	Negative	Negative
2016-11-29	497	Juanita	N/R	N/R	N/R	N/R	Teslab	Negative	Negative
2016-11-29	498	Sacha	72	Female	Goldel Retriever	Sabaneta	Teslab	Negative	Negative
2016-11-29	499	Janna	36	Female	Maltés	Medellín	Teslab	Negative	Negative
2016-11-29	500	Chaquira	72	Female	Pastor Aleman	Pereira	Teslab	Negative	Negative
2016-11-29	501	Lilo	48	Female	Bulldog frances	Sabaneta	Teslab	Negative	Negative
2016-11-29	502	Lola	15	Female	Cruce	Medellín	Teslab	Negative	Negative
2016-11-29	503	Coco	48	Male	Cruce	Medellín	Teslab	Negative	Negative
2016-11-29	504	Bamby	156	Male	Chihuahua	Medellín	Teslab	Negative	Negative
2016-11-29	505	Crazy	120	Female	Goldel Retriever	Medellín	Teslab	Negative	Negative
2016-11-29	506	Jam	144	Male	Labrador	La Ceja	Teslab	Negative	Negative
2016-11-29	507	Tobias	120	Male	Schnauzer	Medellín	Teslab	Negative	Negative
2016-11-29	508	Miker	144	Male	Labrador	Medellín	Teslab	Negative	Negative
2016-11-29	509	Canela	96	Female	Mix	Medellín	Teslab	Negative	Negative
2016-11-29	510	Pepe	156	Male	Labrador	Pereira	Teslab	Negative	Negative
2016-11-29	511	Felipe	60	Female	Labrador	Medellín	Teslab	Negative	Negative
2016-11-29	512	Fac	60	Male	Basset Hound	Medellín	Teslab	Negative	Negative
2016-11-29	513	Natacha	N/R	Female	bulldog Ingles	Medellín	Teslab	Negative	Negative
2016-11-29	514	Papelina	96	Female	Cocker Spaniel	El Retiro	Teslab	Negative	Negative
2016-11-29	515	Felix	N/R	N/R	N/R	N/R	Teslab	Negative	Negative
2016-11-29	516	Lolita	120	Male	N/R	Medellín	Teslab	Negative	Negative
2016-11-29	517	Carlitos	120	Male	Cruce	Medellín	Teslab	Negative	Negative
2016-11-29	518	Mona	96	Female	MIXED BREED	Medellín	Teslab	Negative	Negative
2016-11-29	519	Gaia	48	Female	Cocker Spaniel	Medellín	Teslab	Negative	Negative
2016-11-29	520	Canela	24	Female	Cocker Spaniel	Medellín	Teslab	Negative	Negative
2016-11-29	521	Niña	156	Female	French Poodle	Bello	Teslab	Negative	Negative
2016-11-29	522	Negra	9	Female	MIXED BREED	La Ceja	Teslab	Negative	Negative
2016-11-29	523	Flora	15	Female	Schnauzer	Medellín	Teslab	Negative	Negative
2016-11-29	524	Tomy	3	Male	Mini toy	Medellín	Teslab	Negative	Negative
2016-11-29	525	Luna	60	Female	Schnauzer	Medellín	Teslab	Negative	Negative
2016-11-29	526	Toby	12	Male	Bichon Maltés	Medellín	Teslab	Negative	Negative
2016-11-29	527	Luna	60	Female	Schnauzer	Medellín	Teslab	Negative	Negative
2016-11-29	528	Charly	156	N/R	N/R	Medellín	Teslab	Negative	Negative
2016-11-29	529	Tayso	144	Male	Schanuzer	Medellin	Teslab	Negative	Negative
2016-11-29	530	Perla	42	Female	Cruce	Bello	Teslab	Negative	Negative
2016-11-29	531	Hana Gomez	36	Female	Poodle	Itagui	Teslab	Negative	Negative
2016-11-29	532	Perrito	12	Male	Cruce	Medellin	Teslab	Negative	Negative
2016-11-29	533	Zeus	120	Male	Labrador	Medellin	Teslab	Negative	Negative
2016-11-29	534	Locky	120	Male	MIXED BREED	Medellin	Teslab	Negative	Negative
2016-11-29	535	Moka	60	Female	No reporta	Medellin	Teslab	Negative	Negative
2016-11-29	536	Toby	132	Male	Cruce	Itagui	Teslab	Negative	Negative
2016-11-29	537	Hulky	24	Male	Fox terrier	Medellin	Teslab	Negative	Negative
2016-11-29	538	Lucas velasquez	24	Male	Labrador	Medellin	Teslab	Negative	Negative
2016-11-29	539	Simon	60	Male	Siames	Medellin	Teslab	Negative	Negative
2016-11-29	540	Simona	30	Female	Cocker Spaniel	Medellin	Teslab	Negative	Negative
2016-11-29	541	Canela	N/R	N/R	N/R	N/R	Teslab	Negative	Negative
2016-11-29	542	Mafalda	192	Female	Poodle	Medellin	Teslab	Negative	Negative
2016-11-29	543	Karina	192	Female	Pitbull	medellin	Teslab	Negative	Negative
2016-11-29	544	Negro quiceno	N/R	N/R	MIXED BREED	Bello	Teslab	Negative	Negative
2016-11-29	545	Pashmina	144	Female	Poodle	medellin	Teslab	Negative	Negative
2016-11-29	546	Luna	1	Female	Pitbull	Itagui	Teslab	Negative	Negative
2016-11-29	547	Bleik	2	Male	Pug	Medellin	Teslab	Negative	Negative
2016-11-29	548	Matilda	N/R	Female	Pug	Medellin	Teslab	Negative	Negative
2016-11-29	549	fiona	N/R	Female	Pug	Pereira	Teslab	Negative	Negative
2016-11-29	550	Ramon emilio	4	Male	Pastor Belga	Medellin	Teslab	Negative	Negative
2016-11-29	551	Niña	120	Female	Labrador	Medellin	Teslab	Negative	Negative
2016-11-29	552	Fricy	3	Male	Mini toy	Medellin	Teslab	Negative	Negative
2016-11-29	553	Kyara	4	Male	Pitbull	Copacabana	Teslab	Negative	Negative
2016-11-29	554	Carla	24	Female	Schanuzer	Copacabana	Teslab	Negative	Negative
2016-11-29	555	Boly	4	Male	MIXED BREED	Medellin	Teslab	Negative	Negative
2016-11-29	556	Tony	12	Male	Golden Retriver	Copacabana	Teslab	Negative	Negative
2016-11-29	557	Pashmina	N/R	Female	Poodle	Medellin	Teslab	Negative	Negative
2016-11-29	558	Yoya	120	Female	Beagle	Medellin	Teslab	Negative	Negative
2016-11-29	559	Perla	96	Female	Beagle	Medellin	Teslab	Negative	Negative
2016-11-29	560	Barbas	108	Female	MIXED BREED	Medellin	Teslab	Negative	Negative
2016-11-29	561	Zeus	24	Male	Siberiano	Medellin	Teslab	Negative	Negative
2016-11-29	562	Aaron	12	Male	Dalmata	Medellin	Teslab	Negative	Negative
2016-11-29	563	Kiara	120	Female	Bull Terrier	Bello	Teslab	Negative	Negative
2016-11-29	564	Ali	N/R	Female	Pastor	Sabaneta	Teslab	Negative	Negative
2016-11-29	565	Jacobo	N/R	Male	Beagle	Medellin	Teslab	Negative	Negative
2016-11-29	566	Otto	6	Male	Beagle	Copacabana	Teslab	Negative	Negative
2016-11-29	567	Princesa	36	Female	MIXED BREED	Medellin	Teslab	Negative	Negative
2016-11-29	568	Paco	132	Male	Poodle	Medellin	Teslab	Negative	Negative
2016-11-29	569	Tatiana	156	Female	Schanuzer	Pereira	Teslab	Negative	Negative
2016-11-29	570	Matias	96	Male	Sharpei	Medellin	Teslab	Negative	Negative
2016-11-29	571	Lucas	72	Male	Labrador	Medellin	Teslab	Negative	Negative
2016-11-29	572	Lupe	96	Female	Beagle	Bello	Teslab	Negative	Negative
2016-11-29	573	Lukas	60	Male	Pincher	Medellin	Teslab	Negative	Negative
2016-11-29	574	Vaca	168	Female	Fox terrier	Rionegro	Teslab	Negative	Negative
2016-11-29	575	lola	84	Female	Pomerania	Medellin	Teslab	Negative	Negative
2016-11-29	576	Nala	72	Female	Pomerania	Medellin	Teslab	Negative	Negative
2016-11-29	577	Rey	N/R	Male	Husky	Medellin	Teslab	Negative	Negative
2016-11-29	578	Abby	72	Female	Rottweiler	Medellin	Teslab	Negative	Negative
2016-11-29	579	Gussi	144	Female	Mix	Pereira	Teslab	Negative	Negative
2016-11-29	580	Katty	60	Female	Labrador	Pereira	Teslab	Negative	Negative
2016-11-29	581	Yumi	60	Female	French Poodle	Pereira	Teslab	Negative	Negative
2016-11-29	582	Sara	N/R	Female	Beagle	Medellin	Teslab	Negative	Negative
2016-11-29	583	Blanca nieves	168	Female	MIXED BREED	Pereira	Teslab	Negative	Negative
2016-11-29	584	Luna	18	Female	Mestizo	Bello	Teslab	Negative	Negative
2016-11-29	585	Mambo	N/R	Male	Borden colli	Medellin	Teslab	Negative	Negative
2016-11-29	586	Simon	132	Male	Labrador	Medellin	Teslab	0.330193	Negative
2016-11-29	587	Fresa	N/R	N/R	N/R	Medellin	Teslab	Negative	Negative
2016-11-29	588	Fochi	72	Female	MIXED BREED	Medellin	Teslab	Negative	Negative
2016-11-29	589	Manolo	84	Male	Labrador	Medellin	Teslab	Negative	Negative
2016-11-29	590	Morgan	108	Male	Bobtail	Pereira	Teslab	Negative	Negative
2016-11-29	591	Rocky	N/R	Male	Pincher	Medellin	Teslab	Negative	Negative
2016-11-29	592	Ghanzel	60	Male	Schanuzer	Copacabana	Teslab	Negative	Negative
2016-11-29	593	Poker	108	Male	Mestizo	Pereira	Teslab	Negative	Negative
2016-11-29	594	Niko	96	Male	Beagle	Medellin	Teslab	Negative	Negative
2016-11-29	595	Lenin	4	Male	Pitbull	Pereira	Teslab	Negative	Negative
2016-11-29	596	Juana	72	Female	Beagle	Caldas	Teslab	Negative	Negative
2016-11-29	597	Piter	84	Male	Schanuzer	Pereira	Teslab	Negative	Negative
2016-11-29	598	Lorenzo	N/R	N/R	N/R	Medellin	Teslab	0.420633	Negative
2016-11-29	599	Nina	28	Female	Bull dog	Medellin	Teslab	Negative	Negative
2016-11-29	600	Bruno	84	Male	Scotish	Medellin	Teslab	Negative	Negative
2016-11-29	601	Dante	48	Male	Cruce	Medellin	Teslab	Negative	Negative
2016-11-29	602	Nana	120	Female	Beagle	Sabaneta	Teslab	Negative	Negative
2016-11-29	603	Simon	108	Male	Shitzu	Medellin	Teslab	Negative	Negative
2016-11-29	604	Luna	180	Female	MIXED BREED	Medellin	Teslab	Negative	Negative
2016-11-29	605	Aurora	48	Female	Cruce	Medellin	Teslab	Negative	Negative
2016-11-29	606	Susy	72	Female	Beagle	Medellin	Teslab	Negative	Negative
2016-11-29	607	Mailo	42	Male	Beagle	Medellin	Teslab	Negative	Negative
2016-11-29	608	Dunna	144	Female	Springer Spaniel	Medellin	Teslab	Negative	Negative
2016-11-29	609	Tony	60	Male	Cocker	Pereira	Teslab	Negative	Negative
2016-11-29	610	Lucas	60	Male	Schanuzer	Pereira	Teslab	Negative	Negative
2016-11-29	611	lulu	60	Female	Yorki shire terrier	Pereira	Teslab	Negative	Negative
2016-11-29	612	Toby	36	Male	Beagle	Pereira	Teslab	Negative	Negative
2016-11-29	613	Chester	48	Male	Pug	Pereira	Teslab	Negative	Negative
2016-11-29	614	Mano	144	Male	Golden	Medellin	Teslab	Negative	Negative
2016-11-29	615	Laisa	144	Male	Schanuzer	Medellin	Teslab	Negative	Negative
2016-11-29	616	Suky	120	Male	Shitzu	Medellin	Teslab	Negative	Negative
2016-11-29	617	cHeper	120	Male	Beagle	Medellin	Teslab	Negative	Negative
2016-11-29	618	Dixy	60	Female	Maltes	Medellin	Teslab	Negative	Negative
2016-11-29	619	Coffe	60	Male	Shitzu	Pereira	Teslab	Negative	Negative
2016-11-29	620	Kingosa	24	Male	Bull Terrier	Medellin	Teslab	Negative	Negative
2016-11-29	621	Fiona	60	Female	Shitzu	Medellin	Teslab	Negative	Negative
2016-11-29	622	Raquel	N/R	Male	French Poodle	Medellin	Teslab	Negative	Negative
2016-11-29	623	Valentin	11	Male	MIXED BREED	Medellin	Teslab	Negative	Negative
2016-11-29	624	Sofia	96	Female	Schanuzer	Rionegro	Teslab	Negative	Negative
2016-11-29	625	Leonora	N/R	N/R	N/R	N/R	Teslab	Negative	Negative
2016-11-29	626	Martin	66	Male	Beagle	Medellin	Teslab	Negative	Negative
2016-11-29	627	Pola	60	Female	Labrador	Medellin	Teslab	Negative	Negative
2016-11-29	628	Miloja	72	Female	Golden	Medellin	Teslab	Negative	Negative
2016-11-29	629	Pamela	54	Male	N/R	Medellin	Teslab	Negative	Negative
2016-11-29	630	canelo	24	Male	Labrador	Medellin	Teslab	Negative	Negative
2016-11-29	631	Martin	N/R	N/R	Cocker Spaniel	Medellin	Teslab	Negative	Negative
2016-11-29	632	Lpe	108	Female	Labrador	Itagui	Teslab	Negative	Negative
2016-11-29	633	Luna	N/R	N/R	Golden Retriver	Medellin	Teslab	Negative	Negative
2016-11-29	634	Luna	N/R	Female	Beagle	Medellin	Teslab	Negative	Negative
2016-11-29	635	Lulu	36	Female	Shitzu	Pereira	Teslab	Negative	Negative
2016-11-29	636	Susy	N/R	Female	Mestizo	Medellin	Teslab	Negative	Negative
2016-11-29	637	Mando	36	Male	Golden	Medellin	Teslab	0.389621	Negative
2016-11-29	638	Tigre	72	Male	Mestizo	Medellin	Teslab	Negative	Negative
2016-11-29	639	Lucas	72	Male	Pomerania	Itagui	Teslab	Negative	Negative
2016-11-29	640	Felix	192	Female	French Poodle	Medellin	Teslab	Negative	Negative
2016-11-29	641	Juano	N/R	Female	Beagle	Medellin	Teslab	Negative	Negative
2016-11-29	642	Niko	168	Male	Cocker	Medellin	Teslab	Negative	Negative
2016-11-29	643	Tampico	24	Male	MIXED BREED	Medellin	Teslab	Negative	Negative
2016-11-29	644	Lilly	60	Female	Basset Hound	Medellin	Teslab	Negative	Negative
2016-11-29	645	Apolo	19	Male	Boston Terrier	Medellin	Teslab	Negative	Negative
2016-11-29	646	Tomas	48	Male	Beagle	Pereira	Teslab	Negative	Negative
2016-11-29	647	Rocco	72	Male	Mix	Pereira	Teslab	Negative	Negative
2016-11-29	648	Lucho	60	Male	French Poodle	Male	Teslab	Negative	Negative
2016-11-29	649	Luna	3	Male	Mestizo	Medellin	Teslab	Negative	Negative
2016-11-29	650	Mascara	96	Female	Boston Terrier	Medellin	Teslab	Negative	Negative
2016-11-29	651	Sacha	N/R	Female	Mestizo	Pereira	Teslab	Negative	Negative
2016-11-29	652	Zeus	108	Male	Golden Retriver	Rionegro	Teslab	Negative	Negative
2016-11-29	653	Totto	84	Male	MIXED BREED	Pereira	Teslab	Negative	Negative
2016-11-29	654	Titto	N/R	N/R	N/R	N/R	Teslab	Negative	Negative
2016-11-29	655	Jeronimo	30	Male	Fox terrier	Medellin	Teslab	Negative	Negative
2016-11-29	656	Taira	18	Female	Bully	Pereira	Teslab	Negative	Negative
2016-11-29	657	Pachito	132	Male	Schanuzer	Medellin	Teslab	Negative	Negative
2016-11-29	658	Betoven	84	Male	Springer Spaniel	Medellin	Teslab	Negative	Negative
2016-11-29	659	Luciana	108	Female	Labrador	Medellin	Teslab	Negative	Negative
2016-11-29	660	Motas	84	Male	French Poodle	Pereira	Teslab	Negative	Negative
2016-11-29	661	Canela	48	Female	Yorkie	Medellin	Teslab	Negative	Negative
2016-11-29	662	Dino	N/R	Male	MIXED BREED	Medelin	Teslab	Negative	Negative
2016-11-29	663	Samy	24	Female	Beagle	Medelin	Teslab	Negative	Negative
2016-11-29	664	Salome	48	Female	MIXED BREED	Medelin	Teslab	Negative	Negative
2016-11-29	665	Miloja	36	Female	Mix	Pereira	Teslab	Negative	Negative
2016-11-29	666	Makita	84	Female	MIXED BREED	Medellin	Teslab	Negative	Negative
2016-11-29	667	Zarra	72	Female	Labrador	Medellin	Teslab	Negative	Negative
2016-11-29	668	Firulay	48	Female	Cruce	Medellin	Teslab	Negative	Negative
2016-11-29	669	Hanna	72	Female	Springer Spaniel	La Ceja	Teslab	Negative	Negative
2016-11-29	670	Titan	60	Male	MIXED BREED	Medellin	Teslab	Negative	Negative
2016-11-29	671	Mema	24	Female	Roth Wailler	Medellin	Teslab	Negative	Negative
2016-11-29	673	Jeico	6	Male	MIXED BREED	Medellin	Teslab	Negative	Negative
2016-11-29	674	yeico	2	Male	Bulldog	Medellin	Teslab	Negative	Negative
2016-11-29	675	Bruno	N/R	Male	Beagle	Medellin	Teslab	Negative	Negative
2016-12-19	676	Schnauzer	132	Female	Schnauzer	suroccidente	Barranquilla	Negative	Negative
2016-12-19	677	Shih Tzu	12	Female	Shih Tzu	metropolitana	Barranquilla	Negative	Negative
2016-12-19	678	Schnauzer	84	Male	Schnauzer	suroccidente	Barranquilla	Negative	Negative
2016-12-19	679	Labrador	96	Male	Labrador	suroccidente	Barranquilla	Negative	Negative
2016-12-19	680	Pug	12	Male	Pug	Norte centro historico	Barranquilla	Negative	Negative
2016-12-19	681	MIXED BREED	96	Male	MIXED BREED	suroccidente	Barranquilla	Negative	Negative
2016-12-19	682	schnauzer	60	Male	schnauzer	suroccidente	Barranquilla	Negative	Negative
2016-12-19	683	Golden retriver	48	Male	Golden retriver	Norte centro historico	Barranquilla	Negative	Negative
2016-12-19	684	Husky siberiano	108	Male	Husky siberiano	suroccidente	Barranquilla	Negative	Negative
2016-12-19	685	Beagle	12	Female	Beagle	Norete centro historico	Barranquilla	Negative	Negative
2016-12-19	686	Pit bull	48	Male	Pit bull	suroccidente	Barranquilla	Negative	Negative
2016-12-19	687	Husky siberiano	24	Male	Husky siberiano		Barranquilla	Negative	Negative
2016-12-19	688	labrador	36	Male	labrador	suroccidente	Barranquilla	Negative	Negative
2016-12-19	689	schanauzer	84	Male	schanauzer	riomar	Barranquilla	Negative	Negative
2016-12-19	690	MIXED BREED	72	Female	MIXED BREED	riomar	Barranquilla	Negative	Negative
2016-12-19	691	MIXED BREED	48	Female	MIXED BREED	riomar	Barranquilla	Negative	Negative
2016-12-19	692	Pit bull	24	Male	Pit bull	Norte centro historico	Barranquilla	Negative	Negative
2016-12-19	693	Poodle	36	Male	Poodle	Norte centro historico	Barranquilla	Negative	Negative
2016-12-19	694	Pug	144	Female	Pug	suroccidente	Barranquilla	Negative	Negative
2016-12-19	695	Shih tzu	36	Male	Shih tzu	Suroccidente	Barranquilla	Negative	Negative
2016-12-19	696	Poodle	12	Female	Poodle	Metropolitana	Barranquilla	Negative	Negative
2016-12-19	697	MIXED BREED	120	Female	MIXED BREED	Suroccidente	Barranquilla	Negative	Negative
2016-12-19	698	MIXED BREED	48	Female	MIXED BREED	Metropolitana	Barranquilla	Negative	Negative
2016-12-19	699	Schnauzer	36	Male	Schnauzer	Riomar	Barranquilla	Negative	Negative
2016-12-19	700	Pit bull	36	Female	Pit bull	Norte centro historico	Barranquilla	Negative	0.392756
2016-12-19	701	Pit bull	84	Female	Pit bull	Norte centro historico	Barranquilla	Negative	Negative
2016-12-19	702	Pit bull	48	Male	Pit bull	Norte centro historico	Barranquilla	Negative	Negative
2016-12-19	703	MIXED BREED	120	Male	MIXED BREED	Metropolitana	Barranquilla	Negative	Negative
2016-12-19	704	Buldog ingles	84	Male	Buldog ingles	Norte centro historico	Barranquilla	Negative	Negative
2016-12-19	705	MIXED BREED	132	Female	MIXED BREED	Riomar	Barranquilla	Negative	Negative
2016-12-19	706	MIXED BREED	36	Female	MIXED BREED	Riomar	Barranquilla	Negative	Negative
2016-12-19	707	Poodle	120	Female	Poodle	Riomar	Barranquilla	Negative	Negative
2016-12-19	708	Boston terrier	36	Male	Boston terrier	Riomar	Barranquilla	Negative	Negative
2016-12-19	709	MIXED BREED	120	Female	MIXED BREED	Metropolitana	Barranquilla	Negative	Negative
2016-12-19	710	Bulldog ingles	108	Male	Bulldog ingles	Norte centro historico	Barranquilla	Negative	Negative
2016-12-19	711	Boston teriier	24	Female	Boston teriier	Riomar	Barranquilla	Negative	Negative
2016-12-19	712	Pit bull	60	Male	Pit bull	Norte centro historico	Barranquilla	Negative	Negative
2016-12-19	713	MIXED BREED	144	Male	MIXED BREED	Suroccidente	Barranquilla	Negative	Negative
2016-12-19	714	Poodle	36	Male	Poodle	Suroccidente	Barranquilla	Negative	Negative
2016-12-19	715	Schanauzer	36	Female	Schanauzer	Riomar	Barranquilla	Negative	Negative
2016-12-19	716	MIXED BREED	108	Male	MIXED BREED	Norte centro historico	Barranquilla	Negative	Negative
2016-12-19	717	Boston teriier	60	Female	Boston teriier	Riomar	Barranquilla	Negative	Negative
2016-12-06	718	N/R	N/R	N/R	N/R	N/R	Fundación bienestar animal	Negative	Negative
2016-12-06	719	N/R	N/R	N/R	N/R	N/R	Fundación bienestar animal	Negative	Negative
2016-12-06	720	N/R	N/R	N/R	N/R	N/R	Fundación bienestar animal	Negative	Negative
2016-12-06	721	N/R	N/R	N/R	N/R	N/R	Fundación bienestar animal	Negative	Negative
2016-12-06	722	N/R	N/R	N/R	N/R	N/R	Fundación bienestar animal	Negative	Negative
2016-11-02	723	Amarillo	72	Male	MIXED BREED	Cundinamarca	UNIVERSIDAD NACIONAL	Negative	Negative
2016-11-02	724	Capuchina	84	Female	MIXED BREED	Cundinamarca	UNIVERSIDAD NACIONAL	Negative	Negative
2016-11-02	725	Lucky	60	Male	MIXED BREED	Cundinamarca	UNIVERSIDAD NACIONAL	Negative	Negative
2016-11-02	726	Blanquita	96	Female	MIXED BREED	Cundinamarca	UNIVERSIDAD NACIONAL	Negative	Negative
2016-11-02	727	Martina	12	Female	MIXED BREED	Cundinamarca	UNIVERSIDAD NACIONAL	Negative	Negative
2016-11-02	728	Mona	120	Female	MIXED BREED	Cundinamarca	UNIVERSIDAD NACIONAL	Negative	Negative
2016-11-02	729	Guadalupe	18	Female	MIXED BREED	Cundinamarca	UNIVERSIDAD NACIONAL	Negative	Negative
2016-11-02	730	Muñeco	60	Male	Cri-French	Cundinamarca	UNIVERSIDAD NACIONAL	Negative	Negative
2016-11-02	731	Beto	24	Male	MIXED BREED	Cundinamarca	UNIVERSIDAD NACIONAL	Negative	Negative
2016-11-02	732	Pepita	5	Female	MIXED BREED	Cundinamarca	UNIVERSIDAD NACIONAL	Negative	Negative
2016-11-02	733	Nariz de corazon	24	Male	MIXED BREED	Cundinamarca	UNIVERSIDAD NACIONAL	Negative	Negative
2016-11-02	734	Flaca	72	Female	MIXED BREED	Cundinamarca	UNIVERSIDAD NACIONAL	Negative	Negative
2016-11-02	735	Coquito	84	Male	MIXED BREED	Cundinamarca	UNIVERSIDAD NACIONAL	Negative	Negative
2016-11-02	736	Gatica	2	Female	MIXED BREED	Cundinamarca	UNIVERSIDAD NACIONAL	Negative	Negative
2016-11-02	737	Tony	168	Male	MIXED BREED	Cundinamarca	UNIVERSIDAD NACIONAL	Negative	Negative
2016-11-02	738	Nacha	36	Female	MIXED BREED	Cundinamarca	UNIVERSIDAD NACIONAL	Negative	Negative
2016-11-02	739	Chiquis	96	Female	MIXED BREED	Cundinamarca	UNIVERSIDAD NACIONAL	Negative	Negative
2016-11-02	740	Pastor	96	Male	Pastor Aleman	Cundinamarca	UNIVERSIDAD NACIONAL	Negative	Negative
2016-11-02	741	Oso	72	Male	MIXED BREED	Cundinamarca	UNIVERSIDAD NACIONAL	Negative	Negative
2016-11-02	742	N/R	84	Female	MIXED BREED	Cundinamarca	UNIVERSIDAD NACIONAL	Negative	Negative
2016-11-02	743	Rex	48	Male	MIXED BREED	Cundinamarca	UNIVERSIDAD NACIONAL	Negative	Negative
2016-11-02	744	Cocker	36	Female	Cocker	Cundinamarca	UNIVERSIDAD NACIONAL	Negative	Negative
2016-11-02	745	Luna	120	Female	MIXED BREED	Cundinamarca	UNIVERSIDAD NACIONAL	Negative	Negative
2016-11-02	746	Motas	48	Female	French P	Cundinamarca	UNIVERSIDAD NACIONAL	Negative	Negative
2016-11-02	747	Gabriel	84	Male	MIXED BREED	Cundinamarca	UNIVERSIDAD NACIONAL	Negative	Negative
2016-11-02	748	N/R	60	Male	MIXED BREED	Cundinamarca	UNIVERSIDAD NACIONAL	Negative	Negative
2016-11-02	749	Torito	72	Male	MIXED BREED	Cundinamarca	UNIVERSIDAD NACIONAL	Negative	Negative
2016-11-02	750	Xuko	36	Male	MIXED BREED	Cundinamarca	UNIVERSIDAD NACIONAL	Negative	Negative
2016-11-02	751	Lobo	72	Female	MIXED BREED	Cundinamarca	UNIVERSIDAD NACIONAL	Negative	Negative
2016-11-02	752	Carita	24	Female	MIXED BREED	Cundinamarca	UNIVERSIDAD NACIONAL	Negative	Negative
2016-11-02	753	Copito	48	Male	MIXED BREED	Cundinamarca	UNIVERSIDAD NACIONAL	Negative	Negative
2016-11-02	754	Kike	72	Male	MIXED BREED	Cundinamarca	UNIVERSIDAD NACIONAL	Negative	Negative
2016-11-02	755	Principe	48	Female	MIXED BREED	Cundinamarca	UNIVERSIDAD NACIONAL	Negative	Negative
2016-11-02	756	Princesa	6	Female	MIXED BREED	Cundinamarca	UNIVERSIDAD NACIONAL	Negative	Negative
2016-11-02	757	Chapulin	108	Male	MIXED BREED	Cundinamarca	UNIVERSIDAD NACIONAL	Negative	Negative
2016-11-02	758	NN	60	Male	MIXED BREED	Cundinamarca	UNIVERSIDAD NACIONAL	Negative	Negative
2016-11-02	759	NN	96	Male	MIXED BREED	Cundinamarca	UNIVERSIDAD NACIONAL	Negative	Negative
2016-11-02	760	Negra	60	Female	MIXED BREED	Cundinamarca	UNIVERSIDAD NACIONAL	Negative	Negative
2016-11-02	761	NN	1	Female	MIXED BREED	Cundinamarca	UNIVERSIDAD NACIONAL	Negative	Negative
2016-08-12	762	N/R	N/R	Male	Mestizo	Sincelejo	UNIVERSIDAD CORDOBA	Negative	Negative
2016-08-12	763	N/R	N/R	Male	Mestizo	Sincelejo	UNIVERSIDAD CORDOBA	Negative	Negative
2016-08-12	764	N/R	N/R	Female	Mestizo	Sincelejo	UNIVERSIDAD CORDOBA	Negative	Negative
2016-08-12	765	N/R	N/R	Male	Mestizo	Sincelejo	UNIVERSIDAD CORDOBA	Negative	Negative
2016-08-12	766	N/R	N/R	Male	Mestizo	Sincelejo	UNIVERSIDAD CORDOBA	Negative	Negative
2016-08-12	767	N/R	N/R	Male	Mestizo	Sincelejo	UNIVERSIDAD CORDOBA	Negative	Negative
2016-08-12	768	N/R	N/R	Male	Mestizo	Sincelejo	UNIVERSIDAD CORDOBA	Negative	Negative
2016-08-12	769	N/R	N/R	Male	Mestizo	Sincelejo	UNIVERSIDAD CORDOBA	Negative	Negative
2016-08-12	770	N/R	N/R	Female	Mestizo	Sincelejo	UNIVERSIDAD CORDOBA	Negative	0.316711
2016-08-12	771	N/R	N/R	Female	Mestizo	Sincelejo	UNIVERSIDAD CORDOBA	Negative	Negative
2016-08-12	772	N/R	N/R	Female	Mestizo	Sincelejo	UNIVERSIDAD CORDOBA	Negative	Negative
2016-08-12	773	N/R	N/R	Male	Mestizo	Sincelejo	UNIVERSIDAD CORDOBA	Negative	0.244535
2016-08-12	774	N/R	N/R	Female	Mestizo	Sincelejo	UNIVERSIDAD CORDOBA	Negative	Negative
2016-08-12	775	N/R	N/R	Male	Mestizo	Sincelejo	UNIVERSIDAD CORDOBA	Negative	Negative
2016-08-12	776	N/R	N/R	Male	Mestizo	Sincelejo	UNIVERSIDAD CORDOBA	Negative	Negative
2016-08-12	777	N/R	N/R	Female	Mestizo	Sincelejo	UNIVERSIDAD CORDOBA	Negative	Negative
2016-08-12	778	N/R	N/R	Male	Mestizo	Sincelejo	UNIVERSIDAD CORDOBA	Negative	Negative
2016-08-12	779	N/R	N/R	Male	Mestizo	Sincelejo	UNIVERSIDAD CORDOBA	Negative	Negative
2016-08-12	780	N/R	N/R	Female	Mestizo	Sincelejo	UNIVERSIDAD CORDOBA	Negative	0.297321
2016-08-12	781	N/R	N/R	Male	Mestizo	Sincelejo	UNIVERSIDAD CORDOBA	Negative	Negative
2016-08-12	782	N/R	N/R	Female	Mestizo	Sincelejo	UNIVERSIDAD CORDOBA	Negative	Negative
2016-08-12	783	N/R	N/R	Female	Mestizo	Sincelejo	UNIVERSIDAD CORDOBA	Negative	Negative
2016-08-12	784	N/R	N/R	Male	Mestizo	Sincelejo	UNIVERSIDAD CORDOBA	Negative	0.406
2016-08-12	785	N/R	N/R	Male	Mestizo	Sincelejo	UNIVERSIDAD CORDOBA	Negative	Negative
2016-08-12	786	N/R	N/R	Female	Mestizo	Sincelejo	UNIVERSIDAD CORDOBA	Negative	Negative
2016-08-12	787	N/R	N/R	Female	Mestizo	Sincelejo	UNIVERSIDAD CORDOBA	Negative	0.627
2016-08-12	788	N/R	N/R	Female	Mestizo	Sincelejo	UNIVERSIDAD CORDOBA	Negative	Negative
2016-08-12	789	N/R	N/R	Male	Mestizo	Sincelejo	UNIVERSIDAD CORDOBA	Negative	Negative
2016-08-12	790	N/R	N/R	Male	Mestizo	Sincelejo	UNIVERSIDAD CORDOBA	Negative	0.354
2016-08-12	791	N/R	N/R	Male	Mestizo	Sincelejo	UNIVERSIDAD CORDOBA	Negative	Negative
2016-08-12	792	N/R	N/R	Female	Mestizo	Sincelejo	UNIVERSIDAD CORDOBA	Negative	0.289
2016-08-12	793	N/R	N/R	Female	Mestizo	Montería	UNIVERSIDAD CORDOBA	Negative	0.261
2016-08-12	794	N/R	N/R	Female	Mestizo	Montería	UNIVERSIDAD CORDOBA	Negative	Negative
2016-08-12	795	N/R	N/R	Female	Mestizo	Montería	UNIVERSIDAD CORDOBA	Negative	Negative
2016-08-12	796	N/R	N/R	Female	Mestizo	Montería	UNIVERSIDAD CORDOBA	Negative	Negative
2016-08-12	797	N/R	N/R	Female	Mestizo	Montería	UNIVERSIDAD CORDOBA	Negative	Negative
2016-08-12	798	N/R	N/R	Female	Mestizo	Montería	UNIVERSIDAD CORDOBA	Negative	Negative
2016-08-12	799	N/R	N/R	Female	Mestizo	Montería	UNIVERSIDAD CORDOBA	Negative	Negative
2016-08-12	800	N/R	N/R	Female	Mestizo	Montería	UNIVERSIDAD CORDOBA	Negative	Negative
2016-08-12	801	N/R	N/R	Male	Mestizo	Montería	UNIVERSIDAD CORDOBA	Negative	0.297
2016-08-12	802	N/R	N/R	Male	Mestizo	Montería	UNIVERSIDAD CORDOBA	Negative	0.24337
2016-08-12	803	N/R	N/R	Male	Mestizo	Montería	UNIVERSIDAD CORDOBA	Negative	Negative
2016-08-12	804	N/R	N/R	Female	Mestizo	Montería	UNIVERSIDAD CORDOBA	Negative	Negative
2016-08-12	805	N/R	N/R	Female	Mestizo	Montería	UNIVERSIDAD CORDOBA	Negative	Negative
2016-08-12	806	N/R	N/R	Male	Mestizo	Montería	UNIVERSIDAD CORDOBA	Negative	Negative
2016-08-12	807	N/R	N/R	Male	Mestizo	Montería	UNIVERSIDAD CORDOBA	Negative	0.43035
2016-08-12	808	N/R	N/R	Female	Mestizo	Montería	UNIVERSIDAD CORDOBA	Negative	Negative
2016-08-12	809	N/R	N/R	Male	Mestizo	Montería	UNIVERSIDAD CORDOBA	Negative	Negative
2016-08-12	810	N/R	N/R	Male	Mestizo	Montería	UNIVERSIDAD CORDOBA	Negative	Negative
2016-08-12	811	N/R	N/R	Male	Mestizo	Montería	UNIVERSIDAD CORDOBA	Negative	Negative
2016-08-12	812	N/R	N/R	Female	Mestizo	Montería	UNIVERSIDAD CORDOBA	Negative	Negative
2016-08-12	813	N/R	N/R	Male	Mestizo	Montería	UNIVERSIDAD CORDOBA	Negative	Negative
2016-08-12	814	N/R	N/R	Female	Mestizo	Montería	UNIVERSIDAD CORDOBA	Negative	Negative
2016-08-12	815	N/R	N/R	Male	Mestizo	Montería	UNIVERSIDAD CORDOBA	Negative	0.34428
2016-08-12	816	N/R	N/R	Female	Mestizo	Montería	UNIVERSIDAD CORDOBA	Negative	Negative
2016-08-12	817	N/R	N/R	Female	Mestizo	Montería	UNIVERSIDAD CORDOBA	Negative	Negative
2016-08-12	818	N/R	N/R	Female	Mestizo	Montería	UNIVERSIDAD CORDOBA	Negative	Negative
2016-08-12	819	N/R	N/R	Male	Mestizo	Montería	UNIVERSIDAD CORDOBA	Negative	Negative
2016-08-12	820	N/R	N/R	Male	Mestizo	Montería	UNIVERSIDAD CORDOBA	Negative	Negative
2016-08-12	821	N/R	N/R	Female	Mestizo	Montería	UNIVERSIDAD CORDOBA	Negative	Negative
2016-08-12	822	N/R	N/R	Male	Mestizo	Montería	UNIVERSIDAD CORDOBA	Negative	Negative
2016-08-12	823	N/R	N/R	Male	Mestizo	Montería	UNIVERSIDAD CORDOBA	Negative	Negative
2016-08-12	824	N/R	N/R	Male	Mestizo	Montería	UNIVERSIDAD CORDOBA	Negative	Negative
2016-08-12	825	N/R	N/R	Male	Mestizo	Montería	UNIVERSIDAD CORDOBA	Negative	Negative
2016-08-12	826	N/R	N/R	Male	Mestizo	Montería	UNIVERSIDAD CORDOBA	Negative	Negative
2016-08-12	827	N/R	N/R	Male	Mestizo	Montería	UNIVERSIDAD CORDOBA	Negative	Negative
2016-08-12	828	N/R	N/R	Male	Mestizo	Montería	UNIVERSIDAD CORDOBA	Negative	Negative
2016-08-12	829	N/R	N/R	Male	Mestizo	Montería	UNIVERSIDAD CORDOBA	Negative	Negative
2016-08-12	830	N/R	N/R	Male	Mestizo	Montería	UNIVERSIDAD CORDOBA	Negative	Negative
2016-08-12	831	N/R	N/R	Female	Mestizo	Montería	UNIVERSIDAD CORDOBA	Negative	Negative
2016-08-12	832	N/R	N/R	Male	Mestizo	Montería	UNIVERSIDAD CORDOBA	Negative	Negative
2016-08-12	833	N/R	N/R	Male	Mestizo	Montería	UNIVERSIDAD CORDOBA	Negative	Negative
2016-08-12	834	N/R	N/R	Female	Mestizo	Montería	UNIVERSIDAD CORDOBA	Negative	Negative
2016-08-12	835	N/R	N/R	Male	Mestizo	Montería	UNIVERSIDAD CORDOBA	Negative	Negative
2016-08-12	836	N/R	N/R	Female	Mestizo	Sincelejo	UNIVERSIDAD CORDOBA	Negative	Negative
2016-08-12	837	N/R	N/R	Female	Mestizo	Sincelejo	UNIVERSIDAD CORDOBA	Negative	Negative
2016-08-12	838	N/R	N/R	Male	Mestizo	Sincelejo	UNIVERSIDAD CORDOBA	Negative	Negative
2017-02-13	839	CHISTER	96	Male	YORKSHIRE	BARRANQUILLA	BARRANQUILLA	Negative	Negative
2017-02-13	840	SAVADOR	6	Male	MESTIZO	BARRANQUILLA	BARRANQUILLA	Negative	Negative
2017-02-13	841	KATE	24	Female	SCHNAUZER	BARRANQUILLA	BARRANQUILLA	Negative	Negative
2017-02-13	842	RONY	144	Male	FRENSH	BARRANQUILLA	BARRANQUILLA	Negative	Negative
2017-02-13	843	TONY	84	Female	WAIMARANE	BARRANQUILLA	BARRANQUILLA	Negative	Negative
2017-02-13	844	Bruno	72	Male	SCHNAUZER	BARRANQUILLA	BARRANQUILLA	Negative	Negative
2017-02-13	845	KINNY	36	Female	FRENSH	BARRANQUILLA	BARRANQUILLA	Negative	Negative
2017-02-13	846	JEIKO	36	Male	Siberian Husky	BARRANQUILLA	BARRANQUILLA	Negative	Negative
2017-02-13	847	SOL	72	Female	Pomerania	BARRANQUILLA	BARRANQUILLA	Negative	Negative
2017-02-13	848	FOCA	72	Female	MESTIZO	BARRANQUILLA	BARRANQUILLA	Negative	Negative
2017-02-13	849	KIARA	5	Female	Siberian Husky	BARRANQUILLA	BARRANQUILLA	Negative	Negative
2017-02-13	850	TIGRE	48	Male	MESTIZO	BARRANQUILLA	BARRANQUILLA	Negative	1.09209
2017-02-13	851	MINOSA	60	Female	MESTIZO	PUERTO COLOMBIA	BARRANQUILLA	Negative	Negative
2017-02-13	852	PRINCIPE	24	Male	MESTIZO	PUERTO COLOMBIA	BARRANQUILLA	Negative	Negative
2017-02-13	853	COPITO	36	Male	FRENSH	PUERTO COLOMBIA	BARRANQUILLA	Negative	Negative
2017-02-13	854	ATENEA	36	Female	MESTIZO	PUERTO COLOMBIA	BARRANQUILLA	Negative	Negative
2017-02-13	855	PLANQUITA	36	Female	MESTIZO	PUERTO COLOMBIA	BARRANQUILLA	Negative	Negative
2017-02-13	856	COCO	72	Male	MESTIZO	PUERTO COLOMBIA	BARRANQUILLA	Negative	Negative
2017-02-13	857	POMELA	48	Female	MESTIZO	PUERTO COLOMBIA	BARRANQUILLA	Negative	Negative
2017-02-13	858	NEGRITO	12	Male	MESTIZO	PUERTO COLOMBIA	BARRANQUILLA	Negative	Negative
2017-02-13	859	NATASHA	36	Female	MESTIZO	PUERTO COLOMBIA	BARRANQUILLA	Negative	Negative
2017-02-13	860	COLOMBIA	12	Female	MESTIZO	PUERTO COLOMBIA	BARRANQUILLA	Negative	Negative
2017-02-13	861	OSCARITO	24	Male	PINSHER	PUERTO COLOMBIA	BARRANQUILLA	Negative	Negative
2017-02-13	862	APANELO	60	Male	MESTIZO	PUERTO COLOMBIA	BARRANQUILLA	Negative	Negative
2017-02-13	863	CHAKIRA	48	Female	MESTIZO	PUERTO COLOMBIA	BARRANQUILLA	Negative	Negative
2017-02-13	864	LA AVIONETA	36	Female	MESTIZO	PUERTO COLOMBIA	BARRANQUILLA	Negative	Negative
2017-02-13	865	PUCA	24	Female	MESTIZO	PUERTO COLOMBIA	BARRANQUILLA	Negative	Negative
2017-02-13	866	VESGA	24	Male	MESTIZO	PUERTO COLOMBIA	BARRANQUILLA	Negative	Negative
2017-02-13	867	BURRITO	36	Male	MESTIZO	PUERTO COLOMBIA	BARRANQUILLA	Negative	Negative
2017-02-13	868	NERON	48	Male	MESTIZO	PUERTO COLOMBIA	BARRANQUILLA	Negative	Negative
2017-02-13	869	MARINA	48	Female	MESTIZO	PUERTO COLOMBIA	BARRANQUILLA	Negative	Negative
2017-02-13	870	AGUAMARINA	48	Female	MESTIZO	BARRANQUILLA	BARRANQUILLA	Negative	Negative
2017-02-13	871	MOCHA	72	Female	MESTIZO	BARRANQUILLA	BARRANQUILLA	Negative	Negative
2017-02-13	872	MARLY	60	Female	MESTIZO	BARRANQUILLA	BARRANQUILLA	Negative	Negative
2017-02-13	873	VERLY	48	Female	MESTIZO	BARRANQUILLA	BARRANQUILLA	Negative	Negative
2017-02-13	874	GAVIOTA	60	Female	MESTIZO	BARRANQUILLA	BARRANQUILLA	Negative	0.57717
2017-02-13	875	PRINCESA	48	Female	MESTIZO	BARRANQUILLA	BARRANQUILLA	Negative	Negative
2017-02-13	876	LUISA	48	Female	MESTIZO	BARRANQUILLA	BARRANQUILLA	Negative	0.633332
2017-02-13	877	CONEJA	60	Female	MESTIZO	BARRANQUILLA	BARRANQUILLA	Negative	Negative
2017-02-13	878	MADURO	60	Male	MESTIZO	BARRANQUILLA	BARRANQUILLA	Negative	Negative
2017-02-13	879	NIEVES	60	Female	MESTIZO	BARRANQUILLA	BARRANQUILLA	Negative	Negative
2017-02-13	880	CUNI	96	Female	MESTIZO	BARRANQUILLA	BARRANQUILLA	Negative	Negative
2017-02-13	881	TERESITA	72	Female	MESTIZO	BARRANQUILLA	BARRANQUILLA	Negative	0.728738
2017-02-13	882	LUNA	48	Female	MESTIZO	BARRANQUILLA	BARRANQUILLA	Negative	Negative
2017-02-13	883	MILU	48	Female	MESTIZO	BARRANQUILLA	BARRANQUILLA	Negative	Negative
2017-02-13	884	TOMY	60	Male	MESTIZO	BARRANQUILLA	BARRANQUILLA	Negative	Negative
2017-02-13	885	DANIELA	48	Female	MESTIZO	BARRANQUILLA	BARRANQUILLA	Negative	Negative
2017-02-13	886	LEBRONDE	60	Male	MESTIZO	BARRANQUILLA	BARRANQUILLA	Negative	Negative
2017-02-13	887	MILU	72	Female	MESTIZO	BARRANQUILLA	BARRANQUILLA	Negative	Negative
2017-02-13	888	PEPE	60	Male	MESTIZO	BARRANQUILLA	BARRANQUILLA	Negative	Negative
2017-02-13	889	OVEJA	48	Female	MESTIZO	BARRANQUILLA	BARRANQUILLA	Negative	Negative
2017-02-13	890	YURI	48	Female	MESTIZO	BARRANQUILLA	BARRANQUILLA	Negative	Negative
2017-02-13	891	MONA	72	Female	MESTIZO	BARRANQUILLA	BARRANQUILLA	Negative	Negative
2017-02-13	892	MONO	10	Male	MESTIZO	BARRANQUILLA	BARRANQUILLA	Negative	Negative
2017-02-13	893	LUNA	36	Female	Rottweiler	BARRANQUILLA	BARRANQUILLA	Negative	Negative
2017-02-13	894	CANDY	3	Female	FRENSH	BARRANQUILLA	BARRANQUILLA	Negative	Negative
2017-02-13	895	TOTO	12	Male	YORKSHIRE	BARRANQUILLA	BARRANQUILLA	Negative	Negative
2017-02-13	896	NERON	24	Male	Mestiza	BARRANQUILLA	BARRANQUILLA	Negative	Negative
2017-02-13	897	CHANEL	12	Female	PITBULL	BARRANQUILLA	BARRANQUILLA	Negative	Negative
2017-02-13	898	LUNA	36	Female	Rottweiler	BARRANQUILLA	BARRANQUILLA	Negative	Negative
2017-02-13	899	JEIR	48	Male	Labrador	BARRANQUILLA	BARRANQUILLA	Negative	Negative
2017-02-13	900	LURUL	18	Male	PITBULL	BARRANQUILLA	BARRANQUILLA	Negative	Negative
2017-02-13	901	ZIKO	48	Male	pastor aleman	BARRANQUILLA	BARRANQUILLA	Negative	Negative
2017-02-13	902	MARTIN	72	Male	huskey	BARRANQUILLA	BARRANQUILLA	Negative	Negative
2017-02-13	903	KENY	120	Male	frensh	BARRANQUILLA	BARRANQUILLA	Negative	Negative
2017-02-13	904	TITI	48	Male	frensh	BARRANQUILLA	BARRANQUILLA	Negative	Negative
2017-02-13	905	BURRO	12	Male	mestizo	BARRANQUILLA	BARRANQUILLA	Negative	Negative
2017-02-13	906	BLAQUI	60	Female	labrador	BARRANQUILLA	BARRANQUILLA	Negative	0.571716
2017-02-13	907	CHESTER	60	Male	labrador	BARRANQUILLA	BARRANQUILLA	Negative	Negative
2017-02-13	908	MIA	12	Female	YORKSHIRE	BARRANQUILLA	BARRANQUILLA	Negative	Negative
2017-02-13	909	MATER	6	Male	Gran Danés	BARRANQUILLA	BARRANQUILLA	Negative	Negative
2017-02-13	910	SAMULLADO	60	Male	Cocker Spaniel	BARRANQUILLA	BARRANQUILLA	0.260338	Negative
2017-02-13	911	BEANTY	36	Male	Samoyedo	BARRANQUILLA	BARRANQUILLA	Negative	Negative
2017-02-13	912	CHESTER	24	Female	pitbull	BARRANQUILLA	BARRANQUILLA	Negative	Negative
2017-02-13	913	SAISA	12	Female	Siberian Husky	BARRANQUILLA	BARRANQUILLA	Negative	Negative
2017-02-13	914	BEMA	84	Female	Bull Dog Ingles	BARRANQUILLA	BARRANQUILLA	Negative	Negative
2017-02-13	915	ROVER	60	Female	Beagle	BARRANQUILLA	BARRANQUILLA	Negative	Negative
2017-02-13	916	LULU	36	Male	Bull Dog Ingles	BARRANQUILLA	BARRANQUILLA	0.235144	Negative
2017-02-13	917	MAGGY	12	Female	Pinscher	BARRANQUILLA	BARRANQUILLA	Negative	Negative
2017-02-13	918	FIONA	96	Female	Pinscher	BARRANQUILLA	BARRANQUILLA	Negative	Negative
2017-02-13	919	VALENTINA	72	Female	Pinscher	BARRANQUILLA	BARRANQUILLA	Negative	Negative
2017-02-13	920	PIPO	12	Male	Pug	BARRANQUILLA	BARRANQUILLA	Negative	Negative
2017-02-13	921	MILU	72	Male	Pinscher	BARRANQUILLA	BARRANQUILLA	Negative	Negative
2017-02-13	922	MARTHIN	48	Female	BEAGLE	BARRANQUILLA	BARRANQUILLA	Negative	Negative
2017-02-13	923	TEODORO	N/R	N/R	N/R	BARRANQUILLA	BARRANQUILLA	Negative	Negative
2017-02-13	924	WIMY	48	Male	Shih-tzu	BARRANQUILLA	BARRANQUILLA	Negative	Negative
2017-02-13	925	THINER	72	Female	FRENSH	BARRANQUILLA	BARRANQUILLA	Negative	Negative
2017-02-13	926	TIGRE	36	Male	Schnauzer Standard	BARRANQUILLA	BARRANQUILLA	Negative	Negative
2017-02-13	927	MESTIZA	48	Male	MESTIZO	BARRANQUILLA	BARRANQUILLA	Negative	Negative
2017-02-13	928	SKAY	N/R	N/R	N/R	BARRANQUILLA	BARRANQUILLA	Negative	Negative
2017-02-13	929	RAMIRO	12	Female	FRENSH	BARRANQUILLA	BARRANQUILLA	Negative	Negative
2017-02-13	930	LUNA	3	Male	Boston Terrier	PUERTO COLOMBIA	BARRANQUILLA	Negative	Negative
2017-02-13	931	JORGE	5	Female	Schnauzer Standard	BARRANQUILLA	BARRANQUILLA	Negative	Negative
2017-02-13	932	SHACIDO	60	Male	MESTIZO	BARRANQUILLA	BARRANQUILLA	Negative	Negative
2017-02-13	933	ESTRELLITA	96	Female	Schnauzer Standard	BARRANQUILLA	BARRANQUILLA	Negative	Negative
2017-02-13	934	CHANELL	48	Female	Schnauzer Standard	BARRANQUILLA	BARRANQUILLA	Negative	Negative
2017-02-13	935	MONI	60	Female	Bulldog Frances	BARRANQUILLA	BARRANQUILLA	Negative	Negative
2017-02-13	936	ORION	96	Female	Siberian Husky	BARRANQUILLA	BARRANQUILLA	Negative	Negative
2017-02-13	937	CHUMY	60	Male	Schnauzer Standard	BARRANQUILLA	BARRANQUILLA	Negative	Negative
2017-02-13	938	NEGRITA	2	Male	Schnauzer Standard	BARRANQUILLA	BARRANQUILLA	Negative	Negative
2017-02-13	939	NEGRA	42	Female	MESTIZO	BARRANQUILLA	BARRANQUILLA	Negative	Negative
2017-02-13	940	PRINCESA	72	Female	MESTIZO	BARRANQUILLA	BARRANQUILLA	Negative	Negative
2017-02-13	941	EDIBERTO	60	Female	MESTIZO	BARRANQUILLA	BARRANQUILLA	Negative	Negative
2017-02-13	942	LOREBA	36	Male	MESTIZO	BARRANQUILLA	BARRANQUILLA	Negative	Negative
2017-02-13	943	EL MOCHO	12	Female	MESTIZO	BARRANQUILLA	BARRANQUILLA	Negative	Negative
2017-02-13	944	CHOCOLATE	24	Male	MESTIZO	BARRANQUILLA	BARRANQUILLA	Negative	Negative
2017-02-13	945	EL CABO	48	Male	MESTIZO	BARRANQUILLA	BARRANQUILLA	Negative	Negative
2017-02-13	946	EL FLACO	72	Male	MESTIZO	BARRANQUILLA	BARRANQUILLA	Negative	Negative
2017-02-13	947	DALMATA	60	Male	MESTIZO	BARRANQUILLA	BARRANQUILLA	Negative	Negative
2017-02-13	948	CHILLONA	60	Female	MESTIZO	BARRANQUILLA	BARRANQUILLA	Negative	Negative
2017-02-13	949	LAMENDRA	24	Female	MESTIZO	BARRANQUILLA	BARRANQUILLA	Negative	Negative
2017-02-13	950	LA PLAZA	36	Female	MESTIZO	BARRANQUILLA	BARRANQUILLA	Negative	Negative
2017-02-13	951	PINEGRA	24	Female	MESTIZO	BARRANQUILLA	BARRANQUILLA	Negative	Negative
2017-02-13	952	PELUDA NEGRA	24	Female	MESTIZO	BARRANQUILLA	BARRANQUILLA	Negative	Negative
2017-02-13	953	BLANQUITO	36	Female	MESTIZO	BARRANQUILLA	BARRANQUILLA	Negative	Negative
2017-02-13	954	MARRON	5	Male	MESTIZO	BARRANQUILLA	BARRANQUILLA	Negative	Negative
2017-02-13	955	NEGRITO	5	Male	MESTIZO	BARRANQUILLA	BARRANQUILLA	Negative	Negative
2017-02-13	956	CARITA	5	Male	MESTIZO	BARRANQUILLA	BARRANQUILLA	Negative	Negative
2017-02-13	957	DULCE	36	Male	MESTIZO	BARRANQUILLA	BARRANQUILLA	Negative	Negative
2017-02-13	958	CEVILLAR	36	Female	MESTIZO	BARRANQUILLA	BARRANQUILLA	Negative	Negative
2017-02-13	959	BLANCO	48	Male	MESTIZO	BARRANQUILLA	BARRANQUILLA	Negative	0.68814
2017-02-13	960	SIN PELO	48	Male	MESTIZO	BARRANQUILLA	BARRANQUILLA	Negative	Negative
2017-02-13	961	MOCHO	96	Female	MESTIZO	BARRANQUILLA	BARRANQUILLA	Negative	Negative
2017-02-13	962	CALEB	60	Male	MESTIZO	BARRANQUILLA	BARRANQUILLA	Negative	Negative

## Sheet: TRy
			ID	AG-ELISA		AB-ELISA
1	P1		483	0.0153578	483	0.0678667
2	P1		485	0.0187706	485	0.0570942
3	P1		486	0.0153578	486	0.0430899
4	P1		470	0.0255963	470	0.0807937
5	P1		473	0.0170642	473	0.0570942
6	P1		472	0.0290092	472	0.0463217
7	P1		474	0.0213303	474	0.0614032
8	P1		475	0.028156	475	0.0398582
9	P1		476	0.016211	476	0.0646349
10	P1		502	0.0870275	502	0.0678667
11	P1		477	0.0264495	477	0.0355492
12	P1		478	0.0196239	478	0.0603259
13	P1		611	0.0435138	611	0.0570942
14	P1		612	0.0196239	612	0.0624804
15	P1		613	0.0315688	613	0.0323175
16	P1		614	0.0452202	614	0.0517079
17	P1		615	0.0179174	615	0.0377037
18	P1		616	0.0435138	616	0.0452444
19	P1		617	0.0136514	617	0.0452444
20	P1		618	0.0614312	618	0.0495534
21	P1		651	0.044367	651	0.0667894
22	P1		671	0.0196239	671	0.0430899
23	P1		653	0.0255963	653	0.0398582
24	P1		669	0.0230367	669	0.0851026
25	P1		655	0.00938532	655	0.0290857
26	P1		656	0.044367	656	0.0689439
27	P1		652	0.0273028	652	0.0527852
28	P1		657	0.0170642	657	0.0538624
29	P1		659	0.00853211	659	0.0430899
30	P1		661	0.0127982	661	0.0667894
31	P1		670	0.0179174	670	0.0226222
32	P1		662	0.0469266	662	0.0538624
33	P1		663	0.0102385	663	0.0409354
34	P1		664	0.0341284	664	0.0463217
35	P1		665	0.0196239	665	0.0517079
36	P1		666	0.0110917	666	0.038781
37	P1		667	0.0170642	667	0.0290857
38	P1		668	0.0204771	668	0.0290857
39	P1		607	0.0153578	607	0.0473989
40	P1		596	0.0127982	596	0.038781
41	P1		608	0.0153578	608	0.0495534
42	P1		586	0.330193	586	0.110957
43	P1		585	0.0196239	585	0.0430899
44	P1		571	0.0179174	571	0.038781
45	P1		572	0.0230367	572	0.0667894
46	P1		574	0.0273028	574	0.0409354
47	P1		598	0.420633	598	0.0204677
48	P1		587	0.118	587	0.0226222
49	P1		573	0.028156	573	0.0323175
50	P1		575	0.016211	575	0.0355492
51	P1		762	0.0511927	762	0.0829481
52	P1		763	0.0588716	763	0.151892
53	P1		764	0.0255963	764	0.0678667
54	P1		765	0.0426606	765	0.0980296
55	P1		766	0.0784954	766	0.146506
56	P1		767	0.0204771	767	0.0958751
57	P1		768	0.0290092	768	0.137888
58	P1		769	0.0341284	769	0.123884
59	P1		770	0.0895872	770	0.316711
60	P1		771	0.0187706	771	0.0786392
61	P1		772	0.0639908	772	0.115266
62	P1		773	0.145899	773	0.244535
63	P1		774	0.0511927	774	0.136811
64	P1		775	0.0315688	775	0.0980296
65	P1		776	0.0213303	776	0.0657122
66	P1		777	0.028156	777	0.0689439
67	P1		778	0.032422	778	0.0958751
68	P1		779	0.0332752	779	0.136811
69	P1		780	0.0708165	780	0.297321
70	P1		781	0.0691101	781	0.2036
71	P1		576	0.0145046	576	0.0947979
72	P1		588	0.0153578	588	0.021545
73	P1		577	0.0204771	577	0.0937206
74	P1		578	0.0238899	578	0.208
75	P1		597	0.076789	597	0.0420127
76	P1		570	0.0520459	570	0.0495534
77	P1		509	0.0273028	509	0.0614032
78	P1		510	0.0230367	510	0.0635577
79	P1		511	0.0255963	511	0.0829481
80	P1		513	0.00938532	513	0.0517079
81	P1		512	0.0136514	512	0.0441672
82	P1		514	0.0290092	514	0.0549397
83	P1		469	0.0341284	469	0.0506307
84	P1		516	0.0196239	516	0.0495534
85	P1		517	0.0196239	517	0.0581714
86	P1		518	0.0136514	518	0.0754074
87	P1		508	0.0170642	508	0.0624804
88	P1		506	0.0170642	506	0.0463217
89	P2		505	0.0342632	505	0.150815
90	P2		560	0.0587368	560	0.0992203
91	P2		626	0.0430737	626	0.0664776
92	P2		561	0.0313263	561	0.113111
93	P2		500	0.0381789	500	0.146846
94	P2		501	0.0313263	501	0.0555634
95	P2		487	0.0332842	487	0.136924
96	P2		503	0.0342632	503	0.083345
97	P2		526	0.0381789	526	0.063501
98	P2		559	0.0352421	559	0.0664776
99	P2		499	0.0499263	499	0.0595322
100	P2		563	0.0176211	563	0.0763996
101	P2		488	0.0264316	488	0.0506023
102	P2		565	0.0166421	565	0.188519
103	P2		566	0.0195789	566	0.0486179
104	P2		567	0.0283895	567	0.0625088
105	P2		568	0.0264316	568	0.0853294
106	P2		642	0.0587368	642	0.119064
107	P2		564	0.0313263	564	0.0704464
108	P2		562	0.0234947	562	0.0863216
109	P2		504	0.0274105	504	0.0545712
110	P2		644	0.0332842	644	0.0644932
111	P2		660	0.0215368	660	0.0476257
112	P2		619	0.0303474	619	0.0545712
113	P2		620	0.102789	620	0.0892982
114	P2		621	0.0323053	621	0.0595322
115	P2		641	0.0362211	641	0.0297661
116	P2		623	0.0254526	623	0.0615166
117	P2		624	0.0391579	624	0.107158
118	P2	n.e.	539	0.108	539	0.0654854
119	P2		540	0.0293684	540	0.0694542
120	P2		541	0.0264316	541	0.0744152
121	P2		542	0.0264316	542	0.0892982
122	P2		543	0.0225158	543	0.107158
123	P2		544	0.0558	544	0.0892982
124	P2		547	0.0186	547	0.0347271
125	P2		545	0.0215368	545	0.0515945
126	P2		549	0.0401368	549	0.0377037
127	P2		546	0.0254526	546	0.0793762
128	P2	n.e.	548	0.145	548	0.0962437
129	P2		550	0.0186	550	0.0486179
130	P2		551	0.0411158	551	0.151807
131	P2		552	0.0293684	552	0.129979
132	P2		553	0.0274105	553	0.0406803
133	P2		554	0.0293684	554	0.131963
134	P2		555	0.0225158	555	0.0545712
135	P2		556	0.0186	556	0.0694542
136	P2		557	0.0499263	557	0.078384
137	P2		558	0.0254526	558	0.105173
138	P2		525	0.0342632	525	0.116088
139	P2		519	0.0391579	519	0.0664776
140	P2		520	0.0274105	520	0.0615166
141	P2		529	0.0254526	529	0.0545712
142	P2		521	0.0215368	521	0.063501
143	P2		522	0.0137053	522	0.0506023
144	P2		523	0.0146842	523	0.0406803
145	P2		524	0.0117474	524	0.0297661
146	P2		527	0.0283895	527	0.088306
147	P2		528	0.0372	528	0.120057
148	P2		530	0.0313263	530	0.0535789
149	P2		531	0.0127263	531	0.0565556
150	P2		532	0.0195789	532	0.0525867
151	P2		534	0.0244737	534	0.0555634
152	P2		533	0.0166421	533	0.105173
153	P2		535	0.0225158	535	0.104181
154	P2		536	0.0156632	536	0.088306
155	P2		537	0.0616737	537	0.0793762
156	P2		538	0.0283895	538	0.15776
157	P2		643	0.0283895	643	0.0714386
158	P2		645	0.0469895	645	0.0486179
159	P2		673	0.0303474	673	0.0357193
160	P2		674	0.0186	674	0.228207
161	P2		638	0.0293684	638	0.0535789
162	P2		640	0.178	640	0.0208363
163	P2		637	0.389621	637	0.106166
164	P2		639	0.0244737	639	0.073423
165	P2		636	0.0283895	636	0.0625088
166	P2		635	0.0499263	635	0.0555634
167	P2		634	0.0303474	634	0.0466335
168	P2		632	0.0430737	632	0.100212
169	P2		633	0.0518842	633	0.109142
170	P2		630	0.0323053	630	0.0922749
171	P2		631	0.102789	631	0.178596
172	P2		629	0.0244737	629	0.107158
173	P2		628	0.0254526	628	0.169667
174	P2		627	0.0264316	627	0.0674698
175	P2		622	0.0215368	622	0.0515945
176	P2		672	0.0234947	672	0.0535789
177	P3		496	0.0429934	496	0.108824
178	P3		495	0.0265279	495	0.0732089
179	P3		493	0.0237836	493	0.0801341
180	P3		491	0.0210393	491	0.0692517
181	P3		490	0.0274426	490	0.0633158
182	P3		489	0.0576295	489	0.0652945
183	P3		649	0.0256131	649	0.133557
184	P3		507	0.0283574	507	0.104867
185	P3		647	0.0246984	647	0.0692517
186	P3		658	0.0201246	658	0.0821127
187	P3		646	0.0283574	646	0.0623265
188	P3		648	0.0256131	648	0.0692517
189	P3		482	0.0493967	482	0.0554014
190	P3		481	0.100623	481	0.0593586
191	P3		471	0.0201246	471	0.0464976
192	P3		650	0.0219541	650	0.0474869
193	P3		492	0.0329311	492	0.044519
194	P3		494	0.0585443	494	0.0613372
195	P3		711	0.0347607	711	0.0623265
196	P3		708	0.0237836	708	0.0791448
197	P3		699	0.0356754	699	0.148397
198	P3		706	0.0182951	706	0.0761769
199	P3		704	0.044823	704	0.0425403
200	P3		705	0.0146361	705	0.0455083
201	P3		707	0.0192098	707	0.0563907
202	P3		709	0.0246984	709	0.0722196
203	P3		710	0.0256131	710	0.185001
204	P3		700	0.0292721	700	0.392756
205	P3		712	0.0219541	712	0.10091
206	P3		701	0.0237836	701	0.0643052
207	P3		703	0.0182951	703	0.0900272
208	P3		702	0.0192098	702	0.0751876
209	P3		698	0.0311016	698	0.0741983
210	P3		697	0.0228689	697	0.083102
211	P3		696	0.0256131	696	0.0850807
212	P3		695	0.0329311	695	0.0633158
213	P3		713	0.0182951	713	0.0771662
214	P3		714	0.0201246	714	0.151364
215	P3		601	0.0237836	601	0.0563907
216	P3		602	0.0164656	602	0.0504548
217	P3		603	0.0823279	603	0.0662838
218	P3		604	0.0128066	604	0.0692517
219	P3		605	0.0375049	605	0.115749
220	P3		606	0.0256131	606	0.0623265
221	P3		590	0.044823	590	0.0563907
222	P3		591	0.0137213	591	0.05738
223	P3		592	0.0914754	592	0.0633158
224	P3		593	0.0155508	593	0.0563907
225	P3		594	0.0182951	594	0.044519
226	P3		595	0.0210393	595	0.0435296
227	P3		589	0.0420787	589	0.0563907
228	P3		580	0.0420787	580	0.0544121
229	P3		581	0.0192098	581	0.0464976
230	P3		582	0.0155508	582	0.0613372
231	P3		583	0.0201246	583	0.0603479
232	P3		584	0.0155508	584	0.0494655
233	P3		579	0.0173803	579	0.0316579
234	P3		569	0.0301869	569	0.0583693
235	P3		810	0.0356754	810	0.0900272
236	P3		809	0.0457377	809	0.142461
237	P3		808	0.0475672	808	0.132568
238	P3		807	0.1116	807	0.43035
239	P3		806	0.0274426	806	0.102888
240	P3		805	0.0548852	805	0.183022
241	P3		804	0.0695213	804	0.21567
242	P3		803	0.0283574	803	0.138503
243	P3	n.e.	802	0.063118	802	0.24337
244	P3		811	0.0475672	811	0.156311
245	P3		812	0.0548852	812	0.134546
246	P3		813	0.0173803	813	0.118717
247	P3		814	0.0265279	814	0.0900272
248	P3		815	0.0997082	815	0.34428
249	P3		816	0.048482	816	0.142461
250	P3		817	0.0338459	817	0.155322
251	P3		818	0.0567148	818	0.171
252	P3		610	0.0347607	610	0.0732089
253	P3		821	0.0246984	821	0.0722196
254	P3		820	0.108856	820	0.102888
255	P3		599	0.129895	599	0.0890379
256	P3		600	0.102452	600	0.0593586
257	P3		722	0.0146361	722	0.0939845
258	P3		721	0.0201246	721	0.0999203
259	P3		720	0.0237836	720	0.0741983
260	P3		719	0.0292721	719	0.0821127
261	P3		718	0.0182951	718	0.0811234
262	P3		717	0.0256131	717	0.111792
263	P3		716	0.0274426	716	0.0593586
264	P3		498	0.164656	498	0.0949738
265	P4		715	0.0319771	715	0.134
266	P4	n.e.	782	0.0375731	782	0.041
267	P4		783	0.0423696	783	0.146
268	P4	n.e.	784	0.0847393	784	0.406
269	P4	n.e.	785	0.105524	785	0.178
270	P4		786	0.0295788	786	0.195
271	P4		787	0.106324	787	0.627
272	P4		788	0.0359742	788	0.2
273	P4		794	0.059957	794	0.198
274	P4		795	0.0399713	795	0.193
275	P4		790	0.0431691	790	0.354
276	P4		791	0.0327765	791	0.133
277	P4		792	0.0527622	792	0.289
278	P4		793	0.0535616	793	0.261
279	P4		796	0.0407708	796	0.2
280	P4		797	0.0383725	797	0.09
281	P4		798	0.0671519	798	0.199
282	P4		799	0.0343754	799	0.165
283	P4		801	0.048765	801	0.297
284	P4		734	0.0287794	734	0.076
285	P4		694	0.0631547	694	0.045
286	P4		693	0.0207851	693	0.098
287	P4		691	0.0319771	691	0.081
288	P4		692	0.0703496	692	0.024
289	P4		690	0.0263811	690	0.043
290	P4		689	0.0311777	689	0.073
291	P4		688	0.0295788	688	0.078
292	P4		687	0.0847393	687	0.1
293	P4		686	0.136702	686	0.071
294	P4		685	0.0215845	685	0.049
295	P4		684	0.0175874	684	0.02
296	P4	n.e.	683	0.103	683	0.075
297	P4		682	0.0247822	682	0.07
298	P4		681	0.0399713	681	0.055
299	P4		680	0.0199857	680	0.078
300	P4		678	0.0455673	678	0.194
301	P4		676	0.0143897	676	0.037
302	P4		675	0.022384	675	0.039
303	P4		677	0.0351748	677	0.036
304	P4		679	0.0239828	679	0.033
305	P4		838	0.0271805	838	0.168
306	P4		837	0.0375731	837	0.119
307	P4		836	0.0327765	836	0.076
308	P4		835	0.0271805	835	0.053
309	P4		834	0.0255817	834	0.056
310	P4		833	0.0255817	833	0.071
311	P4		832	0.0207851	832	0.051
312	P4		831	0.0191862	831	0.046
313	P4		830	0.0151891	830	0.051
314	P4		829	0.0215845	829	0.087
315	P4		828	0.0335759	828	0.072
316	P4		827	0.0207851	827	0.036
317	P4		826	0.0191862	826	0.041
318	P4		825	0.0215845	825	0.046
319	P4		824	0.0359742	824	0.077
320	P4		733	0.0279799	733	0.096
321	P4		823	0.0215845	823	0.055
322	P4		609	0.0191862	609	0.061
323	P4		748	0.0207851	748	0.093
324	P4		789	0.0463668	789	0.155
325	P4		479	0.0151891	479	0.029
326	P4		738	0.0207851	738	0.08
327	P4		737	0.0159885	737	0.055
328	P4		739	0.0239828	739	0.071
329	P4		740	0.016788	740	0.07
330	P4		741	0.0287794	741	0.085
331	P4		742	0.0335759	742	0.142
332	P4		732	0.0231834	732	0.059
333	P4		731	0.0183868	731	0.055
334	P4		730	0.0311777	730	0.089
335	P4		729	0.0191862	729	0.093
336	P4		728	0.0135903	728	0.074
337	P4		727	0.0199857	727	0.059
338	P4		726	0.0255817	726	0.078
339	P4		724	0.0303782	724	0.115
340	P4		723	0.0175874	723	0.095
341	P4		725	0.133504	725	0.124
342	P4		743	0.0247822	743	0.071
343	P4		744	0.0159885	744	0.045
344	P4		745	0.0215845	745	0.091
345	P4		747	0.0311777	747	0.126
346	P4		749	0.0279799	749	0.162
347	P4		750	0.0247822	750	0.095
348	P4		751	0.0583582	751	0.165
349	P4		752	0.0239828	752	0.083
350	P4		735	0.0247822	735	0.089
351	P4		746	0.0247822	746	0.077
352	P4		736	0.0391719	736	0.101
353	P5		760	0.0258912	760	0.0780796
354	P5		759	0.0169632	759	0.103777
355	P5		758	0.0258912	758	0.141334
356	P5		757	0.035712	757	0.120579
357	P5		756	0.013392	756	0.0899398
358	P5		755	0.0151776	755	0.137381
359	P5		754	0.0205344	754	0.116625
360	P5		753	0.058032	753	0.109707
361	P5		211	0.0374976	211	0.098835
362	P5		212	0.0232128	212	0.222379
363	P5		213	0.0205344	213	0.0958699
364	P5		214	0.0196416	214	0.135404
365	P5		215	0.0374976	215	0.215
366	P5		216	0.02232	216	0.137381
367	P5		217	0.0151776	217	0.127497
368	P5		218	0.0196416	218	0.0929049
369	P5		219	0.0169632	219	0.0681961
370	P5		220	0.0241056	220	0.0948816
371	P5		201	0.0187488	201	0.059301
372	P5		202	0.0276768	202	0.531732
373	P5		203	0.0169632	203	0.139357
374	P5		204	0.0124992	204	0.118602
375	P5		205	0.0116064	205	0.0612777
376	P5		206	0.0151776	206	0.0583126
377	P5		207	0.013392	207	0.0958699
378	P5		208	0.0098208	208	0.0869748
379	P5		209	0.0214272	209	0.92806
380	P5		210	0.035712	210	0.175
381	P5		221	0.0151776	221	0.116625
382	P5		222	0.0151776	222	0.117614
383	P5		223	0.0214272	223	0.0840097
384	P5		224	0.0214272	224	0.160113
385	P5		225	0.0214272	225	0.10773
386	P5		226	0.026784	226	0.137381
387	P5		228	0.0232128	228	0.210518
388	P5		229	0.0205344	229	0.164066
389	P5		230	0.0285696	230	0.162089
390	P5		231	0.0160704	231	0.114649
391	P5		232	0.0241056	232	0.141334
392	P5		233	0.017856	233	0.126509
393	P5		234	0.013392	234	0.1018
394	P5		235	0.0241056	235	0.124532
395	P5		236	0.0196416	236	0.106742
396	P5		237	0.0276768	237	0.158136
397	P5		238	0.0169632	238	0.19767
398	P5		239	0.0142848	239	0.165
399	P5		240	0.04464	240	0.0938932
400	P5		241	0.0107136	241	0.0721495
401	P5		151	0.0160704	151	0.103777
402	P5		152	0.0142848	152	0.0681961
403	P5		153	0.0276768	153	0.112672
404	P5		154	0.0160704	154	0.133427
405	P5		155	0.017856	155	0.154183
406	P5		156	0.0107136	156	0.168019
407	P5		157	0.0169632	157	0.118602
408	P5		158	0.0232128	158	0.117614
409	P5		159	0.0383904	159	0.129474
410	P5		160	0.0249984	160	0.0968583
411	P5		167	0.0241056	167	0.158136
412	P5		162	0.0142848	162	0.106742
413	P5		163	0.0741024	163	0.079068
414	P5		164	0.0723168	164	0.177903
415	P5		165	0.0080352	165	0.150229
416	P5	n.e.	166	0.0285696	166	0.044
417	P5		167	0.0107136	167	0.0919165
418	P5		168	0.0455328	168	0.106742
419	P5		169	0.0142848	169	0.126509
420	P5		170	0.0205344	170	0.126509
421	P5		242	0.02232	242	0.188775
422	P5		243	0.0196416	243	0.201623
423	P5		244	0.0053568	244	0.0780796
424	P5		245	0.0098208	245	0.115637
425	P5		246	0.0169632	246	0.103777
426	P5		247	0.0124992	247	0.108718
427	P5		248	0.376762	248	0.0968583
428	P5		249	0.0142848	249	0.102788
429	P5		250	0.0196416	250	0.201623
430	P5		251	0.013392	251	0.109707
431	P5		252	0.0151776	252	0.12552
432	P5		253	0.0232128	253	0.102788
433	P5		254	0.0589248	254	0.10773
434	P5		255	0.0374976	255	0.163078
435	P5		256	0.0169632	256	0.0968583
436	P5		257	0.013392	257	0.112672
437	P5		258	0.013392	258	0.141334
438	P5		259	0.0142848	259	0.138369
439	P5		260	0.013392	260	0.144299
440	P5		261	0.0214272	261	0.149241
441	P6		103	0.0454891	103	0.137752
442	P6		104	0.0434674	104	0.0713186
443	P6		105	0.0505435	105	0.0957428
444	P6		106	0.0333587	106	0.0683877
445	P6		107	0.0485217	107	0.177808
446	P6	n.e.	108	0.0555978	108	0.0654568
447	P6	n.e.	109	0.0535761	109	0.0478714
448	P6		43	0.0404348	43	0.0508023
449	P6		111	0.0465	111	0.0537332
450	P6	n.e.	122	0.0303261	122	0.111374
451	P6		123	0.0353804	123	0.0791344
452	P6		124	0.0303261	124	0.132868
453	P6		125	0.0444783	125	0.111374
454	P6		126	0.0444783	126	0.125052
455	P6		127 TONY	0.0272935	127 TONY	0.15143
456	P6		127 LUNA	0.0323478	127 LUNA	0.359524
457	P6		128	0.031337	128	0.0429866
458	P6		44	0.0303261	44	0.0986737
459	P6		130	0.0323478	130	0.103559
460	P6		45	0.0353804	45	0.116259
461	P6		113	0.0414457	113	0.11919
462	P6		114	0.038413	114	0.0781574
463	P6		115	0.0161739	115	0.0468944
464	P6		116	0.0363913	116	0.0986737
465	P6		117	0.0222391	117	0.0830422
466	P6		46	0.0323478	46	0.126029
467	P6		119	0.0404348	119	0.0683877
468	P6		120	0.0889565	120	0.0830422
469	P6		121	0.0293152	121	0.0635029
470	P6		131	0.0293152	131	0.0762035
471	P6		132	0.0495326	132	0.121144
472	P6		133	0.02325	133	0.202
473	P6		134	0.0141522	134	0.104536
474	P6		135	0.0181957	135	0.0635029
475	P6		136	0.0242609	136	0.0820653
476	P6		137	0.0394239	137	0.190509
477	P6	n.e.	138	0.0242609	138	0.0830422
478	P6		139	0.0202174	139	0.059595
479	P6		140	0.02325	140	0.0879271
480	P6		47	0.0333587	47	0.126029
481	P6		142	0.0181957	142	0.0810883
482	P6		143	0.0323478	143	0.144591
483	P6		144	0.0839022	144	0.145568
484	P6		145	0.0181957	145	0.0547102
485	P6		146	0.038413	146	0.155338
486	P6		147	0.00909783	147	0.0468944
487	P6	n.e.	148	0.0242609	148	0.0722956
488	P6	n.e.	149	0.0353804	149	0.0547102
489	P6		150	0.0454891	150	0.138729
490	P6	n.e.	191	0.0353804	191	0.060572
491	P6		192	0.0353804	192	0.107466
492	P6		193	0.038413	193	0.120167
493	P6		194	0.0242609	194	0.0840192
494	P6		195	0.0293152	195	0.160223
495	P6		196	0.0252717	196	0.102582
496	P6		48	0.0242609	48	0.0732726
497	P6		199	0.0293152	199	0.14166
498	P6		200	0.0485217	200	0.0771804
499	P6		171	0.0525652	171	0.171946
500	P6		172	0.0272935	172	0.152407
501	P6		173	0.0212283	173	0.110397
502	P6		174	0.0303261	174	0.144591
503	P6		175	0.0252717	175	0.0615489
504	P6	n.e.	176	0.0323478	176	0.0556871
505	P6	n.e.	177	0.0374022	177	0.0869501
506	P6		178	0.0293152	178	0.149476
507	P6		179	0.0636848	179	0.199301
508	P6		181	0.06975	181	0.132868
509	P6		182	0.0283043	182	0.0625259
510	P6		183	0.0434674	183	0.125052
511	P6		184	0.02325	184	0.0859731
512	P6		185	0.031337	185	0.235
513	P6		186	0.0272935	186	0.101605
514	P6		187	0.0343696	187	0.0781574
515	P6		188	0.031337	188	0.154361
516	P6		189	0.0272935	189	0.0957428
517	P6		190	0.0262826	190	0.0810883
518	P6		262	0.0323478	262	0.0810883
519	P6		263	0.0181957	263	0.139706
520	P6		265	0.0252717	265	0.0830422
521	P6		49	0.0394239	49	0.152407
522	P6		267	0.0374022	267	0.127006
523	P6		268	0.0222391	268	0.0781574
524	P6		269	0.0343696	269	0.089881
525	P6		270	0.0202174	270	0.124075
526	P6		277	0.0252717	277	0.090858
527	P6		42	0.0394239	42	0.168038
528	P6		102	0.0444783	102	0.12896
529	P7	n.e.	10	0.0673448	10	0.216418
530	P7	n.e.	11	0.0459655	11	0.188553
531	P7		12	0.062	12	0.0743066
532	P7		14	0.0598621	14	0.0455128
533	P7		16	0.0587931	16	0.171834
534	P7		17	0.0694828	17	0.144898
535	P7		18	0.0384828	18	0.145827
536	P7		19	0.0384828	19	0.0557299
537	P7	n.e.	13	0.0470345	13	0.113318
538	P7	n.e.	24	0.0513103	24	0.099385
539	P7		22	0.062	22	0.0910255
540	P7		41	0.0513103	41	0.181
541	P7		9	0.0438276	9	0.120748
542	P7		28	0.0406207	28	0.0928832
543	P7		30	0.0342069	30	0.0492281
544	P7		32	0.0406207	32	0.0473704
545	P7	n.e.	33	0.0555862	33	0.93812
546	P7	n.e.	35	0.0513103	35	0.093812
547	P7		36	0.0523793	36	0.0910255
548	P7	n.e.	37	0.0470345	37	0.111
549	P7		38	0.0448966	38	0.110531
550	P7		39	0.0491724	39	0.0715201
551	P7		40	0.0459655	40	0.0640894
552	P7		82	0.0481034	82	0.0900967
553	P7		83	0.0438276	83	0.0631606
554	P7		84	0.029931	84	0.0622318
555	P7		85	0.0448966	85	0.0900967
556	P7		86	0.0416897	86	0.177407
557	P7		87	0.0395517	87	0.129108
558	P7		88	0.0406207	88	0.208987
559	P7		89	0.0438276	89	0.0538723
560	P7		90	0.0363448	90	0.0743066
561	P7		91	0.031	91	0.148613
562	P7		92	0.0374138	92	0.0733777
563	P7		8 GOLIAT	0.0566552	8 GOLIAT	0.136538
564	P7		94	0.0352759	94	0.189482
565	P7		95	0.029931	95	0.0817372
566	P7		96	0.0459655	96	0.0891679
567	P7		97	0.0288621	97	0.433765
568	P7		98	0.0288621	98	0.0770931
569	P7		99	0.029931	99	0.0436551
570	P7		100	0.029931	100	0.0417974
571	P7		101	0.0523793	101	0.0975274
572	P7		53	0.0513103	53	0.128179
573	P7		52	0.0363448	52	0.0845237
574	P7		54	0.0416897	54	0.106816
575	P7		55	0.0352759	55	0.0631606
576	P7		56	0.032069	56	0.0798796
577	P7		58	0.0331379	58	0.0854526
578	P7		59	0.0331379	59	0.0371533
579	P7	n.e.	60	0.0555862	60	0.131894
580	P7		61	0.0502414	61	0.182051
581	P7	n.e.	72	0.0684138	72	0.139325
582	P7		73	0.0406207	73	0.104958
583	P7		74	0.0470345	74	0.109602
584	P7		75	0.0352759	75	0.0557299
585	P7		76	0.0374138	76	0.0445839
586	P7		77	0.0427586	77	0.0845237
587	P7		78	0.0513103	78	0.121677
588	P7		79	0.0587931	79	0.160688
589	P7	n.e.	63	0.0438276	63	0.0891679
590	P7	n.e.	62	0.0406207	62	0.0557299
591	P7	n.e.	64	0.0395517	64	0.0863814
592	P7	n.e.	65	0.0438276	65	0.072
593	P7		66	0.0502414	66	0.0891679
594	P7	n.e.	68	0.0748276	68	0.157901
595	P7	n.e.	69	0.0598621	69	0.112389
596	P7		70	0.0523793	70	0.162546
597	P7		71	0.0427586	71	0.0752354
598	P7		1	0.0427586	1	0.173692
599	P7		2	0.0235172	2	0.0678047
600	P7		3	0.0406207	3	0.101243
601	P7		4	0.0416897	4	0.0891679
602	P7		5	0.0502414	5	0.163474
603	P7		6	0.0598621	6	0.131894
604	P7		8QUIARA	0.0684138	8QUIARA	0.226635
605	P7		7	0.124	7	0.144898
606	P7	n.e.	25	0.0513103	25	0.0548011
607	P8		417	0.132407	417	0.0283399
608	P8		418	0.0340475	418	0.00223736
609	P8		419	0.0378305	419	0.0193905
610	P8		420	0.0312102	420	0.00223736
611	P8		423	0.071878	423	0.0231194
612	P8		412	0.039722	412	0.0365436
613	P8		413	0.071878	413	0.0372894
614	P8		414	0.0576915	414	0.0581714
615	P8		415	0.0416136	415	0.0216278
616	P8		416	0.0368847	416	0.0514593
617	P8		421	0.0652576	421	0.0164073
618	P8		422	0.0624203	422	0.105156
619	P8		424	0.0501254	424	0.0119326
620	P8		425	0.0595831	425	0.0171531
621	P8	n.e.	426	0.0567458	426	0.00894945
622	P8		427	0.0368847	427	0.0178989
623	P8		428	0.0501254	428	0.00969524
624	P8		429	0.0453966	429	0.0290857
625	P8		430	0.0406678	430	0.0201363
626	P8		431	0.0501254	431	0.0298315
627	P8		332	0.0406678	332	0.0536967
628	P8		333	0.0387763	333	0.0268484
629	P8		334	0.122949	334	0.0589172
630	P8		335	0.0378305	335	0.035052
631	P8		336	0.0321559	336	0.0186447
632	P8		337	0.0576915	337	0.0320689
633	P8		338	0.0416136	338	0.0365436
634	P8		339	0.0378305	339	0.0126784
635	P8		340	0.0283729	340	0.00820366
636	P8		341	0.167	341	0.0320689
637	P8		342	0.100251	342	0.024611
638	P8		343	0.0340475	343	0.00298315
639	P8		344	0.0747153	344	0.01417
640	P8		345	0.039722	345	0.0223736
641	P8		346	0.0747153	346	0.0261026
642	P8		347	0.0453966	347	0.0238652
643	P8		348	0.0482339	348	0.0178989
644	P8		349	0.0652576	349	0.0216278
645	P8		351	0.0624203	351	0.0186447
646	P8		350	0.0435051	350	0.00894945
647	P8		312	0.0425593	312	0.0186447
648	P8		313	0.0472881	313	0.211058
649	P8		314	0.158888	314	0.0432557
650	P8		315	0.0435051	315	0.0365436
651	P8		316	0.0331017	316	0.0261026
652	P8		317	0.0349932	317	0.0544425
653	P8		318	0.0482339	318	0.00894945
654	P8	n.e.	319	0.146593	319	0.0238652
655	P8		320	0.0340475	320	0.01417
656	P8		321	0.137136	321	0.0783077
657	P8		322	0.0482339	322	0.0275941
658	P8		323	0.0595831	323	0.0335604
659	P8		324	0.0368847	324	0.00671209
660	P8		325	0.0340475	325	0.0186447
661	P8		326	0.131461	326	0.01417
662	P8		327	0.0794441	327	0.0223736
663	P8		328	0.224	328	0.0238652
664	P8		329	0.0633661	329	0.0902403
665	P8		330	0.0406678	330	0.0447473
666	P8		331	0.0435051	331	0.0305773
667	P8		392	0.0349932	392	0.0283399
668	P8		393	0.0463424	393	0.0223736
669	P8		394	0.0312102	394	0.0223736
670	P8		395	0.0321559	395	0.0171531
671	P8		396	0.0472881	396	0.0402725
672	P8		397	0.0558	397	0.0231194
673	P8		398	0.0472881	398	0.0208821
674	P8		400	0.0567458	400	0.0111868
675	P8		401	0.035939	401	0.01417
676	P8		402	0.0406678	402	0.0134242
677	P8		403	0.0482339	403	0.0149158
678	P8		404	0.0416136	404	0.0223736
679	P8		405	0.0340475	405	0.0671209
680	P8		406	0.0321559	406	0.0164073
681	P8		407	0.0453966	407	0.0290857
682	P8		408	0.0605288	408	0.0290857
683	P8		409	0.0349932	409	0.0365436
684	P8		410	0.0435051	410	0.0208821
685	P8		411	0.0293186	411	0.0126784
686	P8		451	0.0312102	451	0.0178989
687	P8		450	0.116329	450	0.01417
688	P8		449	0.0491797	449	0.0193905
689	P8		448	0.0283729	448	0.0208821
690	P8		447	0.0425593	447	0.0223736
691	P8		446	0.0321559	446	0.0290857
692	P8		445	0.0576915	445	0.0253568
693	P8		444	0.0406678	444	0.0671209
694	P8		443	0.0274271	443	0.0223736
695	P9		372	0.0462147	372	0.0854594
696	P9		373	0.0368006	373	0.0478948
697	P9		374	0.0316656	374	0.0385037
698	P9		375	0.212	375	0.0431993
699	P9		376	0.114681	376	0.0469557
700	P9		377	0.019684	377	0.0685554
701	P9		378	0.0530613	378	0.0535295
702	P9	n.e.	379	0.0932853	379	0.372828
703	P9		380	0.0316656	380	0.0431993
704	P9		383	0.0718896	383	0.0976679
705	P9		384	0.0427914	384	0.150258
706	P9		385	0.0256748	385	0.0563469
707	P9		386	0.0402239	386	0.0460166
708	P9		387	0.0385123	387	0.0910941
709	P9		388	0.0504939	388	0.0544686
710	P9		389	0.0427914	389	0.163406
711	P9		390	0.0333773	390	0.0366255
712	P9		391	0.059908	391	0.0610424
713	P9		272	0.0530613	272	0.0798247
714	P9		273	0.0265307	273	0.0309908
715	P9		274	0.0462147	274	0.0497731
716	P9		275	0.0513497	275	0.0234779
717	P9		276	0.0530613	276	0.0450775
718	P9		277	0.0256748	277	0.104242
719	P9		279	0.0470706	279	0.101424
720	P9		280	0.0445031	280	0.0544686
721	P9		281	0.111	281	0.0704336
722	P9		282	0.0941411	282	0.0525904
723	P9		283	0.126	283	0.057286
724	P9		284	0.32	284	0.0610424
725	P9		285	0.0316656	285	0.0366255
726	P9		286	0.0479264	286	0.0563469
727	P9		287	0.0385123	287	0.0469557
728	P9		288	0.0872945	288	0.0535295
729	P9		290	0.117	290	0.0826421
730	P9		291	0.0239632	291	0.0309908
731	P9		292	0.0436472	292	0.195336
732	P9		293	0.0564847	293	0.0751292
733	P9		294	0.0231074	294	0.0394428
734	P9		295	0.0171166	295	0.0272343
735	P9		296	0.0658988	296	0.0798247
736	P9		297	0.0273865	297	0.0582251
737	P9		298	0.0265307	298	0.0488339
738	P9		299	0.0641871	299	0.0732509
739	P9		301	0.0316656	301	0.183127
740	P9		302	0.0581963	302	0.057286
741	P9		303	0.024819	303	0.0431993
742	P9		304	0.029954	304	0.0356863
743	P9		305	0.0445031	305	0.0525904
744	P9		306	0.024819	306	0.0582251
745	P9		307	0.0231074	307	0.0441384
746	P9		308	0.0513497	308	0.0563469
747	P9		309	0.0359448	309	0.07419
748	P9		310	0.128374	310	0.0394428
749	P9		311	0.019684	311	0.0281734
750	P9		352	0.0325215	352	0.0338081
751	P9		353	0.0804479	353	0.125841
752	P9		354	0.147202	354	0.0582251
753	P9		355	0.0342331	355	0.0347472
754	P9		356	0.0239632	356	0.0460166
755	P9		357	0.0342331	357	0.0385037
756	P9		358	0.0282423	358	0.032869
757	P9		359	0.0256748	359	0.0356863
758	P9		360	0.019684	360	0.0366255
759	P9		361	0.0213957	361	0.0431993
760	P9		362	0.0564847	362	0.0450775
761	P9		363	0.123239	363	0.0478948
762	P9		364	0.0385123	364	0.0488339
763	P9		365	0.0436472	365	0.0488339
764	P9		366	0.235	366	0.081703
765	P9		367	0.0393681	367	0.057286
766	P9		368	0.0393681	368	0.0422601
767	P9		369	0.0188282	369	0.0525904
768	P9		370	0.0333773	370	0.0431993
769	P9		371	0.035089	371	0.0535295
770	P9		432	0.0256748	432	0.0516513
771	P9		433	0.0658988	433	0.0685554
772	P9		434	0.0239632	434	0.0544686
773	P9		435	0.019684	435	0.193
774	P9		436	0.019684	436	0.0591642
775	P9		437	0.0325215	437	0.0770074
776	P9		438	0.054773	438	0.0507122
777	P9		439	0.0368006	439	0.0873376
778	P9		442	0.0222515	442	0.0507122
779	P9		440	0.0316656	440	0.0957897
780	P9		289	0.0308098	289	0.0582251
781	P9		278	0.0290982	278	0.0403819
782	P9		441	0.0368006	441	0.0544686
783	P10		452	0.109787	452	0.0769734
784	P10		453	0.119859	453	0.0357764
785	P10		454	0.114823	454	0.0509542
786	P10		455	0.172235	455	0.0975719
787	P10		456	0.112809	456	0.0455335
788	P10		457	0.138996	457	0.0455335
789	P10		458	0.132953	458	0.0498701
790	P10		459	0.104751	459	0.0596273
791	P10		460	0.101729	460	0.0509542
792	P10		461	0.124895	461	0.0336081
793	P10		462	0.106765	462	0.0509542
794	P10		463	0.135975	463	0.0509542
795	P10		464	0.0846065	464	0.0596273
796	P10		465	0.0866209	465	0.0542066
797	P10		466	0.0846065	466	0.0379446
798	P10		467	0.103744	467	0.0455335
799	P10		468	0.0876282	468	0.089983
800	P10	n.e.	34	0.0745343	34	0.0693845
801	P10	n.e.	57	0.0564043	57	0.0477018
802	P10	n.e.	50	0.0876282	50	0.0617955
803	P10	n.e.	20	0.113816	20	0.0552907
804	P10	n.e.	80	0.123888	80	0.0552907
805	P10	n.e.	67	0.0926643	67	0.0509542
806	P10	n.e.	198	0.134968	198	0.0281874
807	P10	n.e.	21	0.156119	21	0.0683003
808	P10	n.e.	23	0.0876282	23	0.0466177
809	P10	n.e.	15	0.117845	15	0.110581
810	P10	n.e.	29	0.0956859	29	0.0585431
811	P10	n.e.	127 LUNA	0.0956859	127 LUNA	0.245014
812	P10	n.e.	81	0.0997148	81	0.082394
813	P11		839	0.0279933	839	0.07635
814	P11		840	0.0307926	840	0.0836214
815	P11		841	0.033592	841	0.0608982
816	P11		842	0.0326589	842	0.0518089
817	P11		843	0.163294	843	0.0218143
818	P11		844	0.0373244	844	0.0518089
819	P11	n.e.	845	0.0363913	845	0.0481732
820	P11		846	0.0429231	846	0.0745321
821	P11	n.e.	847	0.0186622	847	0.0481732
822	P11		852	0.0205284	852	0.149973
823	P11	n.e.	859	0.0307926	859	0.0309036
824	P11		860	0.0326589	860	0.102709
825	P11		861	0.0289264	861	0.0409018
826	P11		862	0.0205284	862	0.07635
827	P11		863	0.033592	863	0.105436
828	P11		864	0.0298595	864	0.137248
829	P11		865	0.0149298	865	0.0545357
830	P11		866	0.0223946	866	0.0481732
831	P11		867	0.0475886	867	0.0945286
832	P11		868	0.0223946	868	0.0681696
833	P11		869	0.0270602	869	0.0718054
834	P11		870	0.0317258	870	0.104527
835	P11		871	0.033592	871	0.131795
836	P11		872	0.0261271	872	0.0645339
837	P11		873	0.0214615	873	0.0699875
838	P11		874	0.0494548	874	0.57717
839	P11		875	0.0261271	875	0.179059
840	P11		877	0.0298595	877	0.0863482
841	P11		890	0.0214615	890	0.0545357
842	P11		891	0.0289264	891	0.0554446
843	P11		892	0.0195953	892	0.0663518
844	P11		893	0.0223946	893	0.0418107
845	P11		894	0.0326589	894	0.0827125
846	P11		895	0.0373244	895	0.0963464
847	P11		896	0.033592	896	0.07635
848	P11		897	0.0233278	897	0.038175
849	P11		898	0.0345251	898	0.0545357
850	P11		899	0.0354582	899	0.0372661
851	P11		900	0.0195953	900	0.0472643
852	P11		901	0.0233278	901	0.0545357
853	P11		902	0.0261271	902	0.0390839
854	P11		903	0.0242609	903	0.0518089
855	P11	n.e.	904	0.0279933	904	0.0454464
856	P11		905	0.0233278	905	0.0345393
857	P11		906	0.025194	906	0.571716
858	P11		907	0.0195953	907	0.0436286
859	P11		908	0.0186622	908	0.0245411
860	P11		909	0.0149298	909	0.0263589
861	P11		910	0.260338	910	0.0590804
862	P11		911	0.0233278	911	0.0599893
863	P11		912	0.0223946	912	0.0509
864	P11		913	0.0793144	913	0.0718054
865	P11		914	0.025194	914	0.0509
866	P11		915	0.0457224	915	0.0727143
867	P11		916	0.235144	916	0.0854393
868	P11		917	0.0093311	917	0.0554446
869	P11		918	0.0111973	918	0.0309036
870	P11		919	0.0186622	919	0.063625
871	P11		920	0.0195953	920	0.0490821
872	P11		921	0.0298595	921	0.0409018
873	P11	n.e.	923	0.0578528	923	0.0445375
874	P11		924	0.0214615	924	0.0454464
875	P11		925	0.0223946	925	0.0581714
876	P11		929	0.0195953	929	0.0227232
877	P11		930	0.0279933	930	0.038175
878	P11		931	0.0485217	931	0.0454464
879	P11		933	0.0205284	933	0.0799857
880	P11		934	0.033592	934	0.0490821
881	P11		935	0.0233278	935	0.0418107
882	P11		936	0.0970435	936	0.0672607
883	P11		937	0.0214615	937	0.0536268
884	P11		938	0.0186622	938	0.07635
885	P11		939	0.0214615	939	0.0645339
886	P11		940	0.0242609	940	0.063625
887	P11		941	0.0233278	941	0.1018
888	P11		942	0.0223946	942	0.108162
889	P11	n.e.	943	0.033592	943	0.120887
890	P11		944	0.0223946	944	0.1018
891	P11		945	0.0205284	945	0.0708964
892	P11		946	0.0177291	946	0.102709
893	P11		947	0.0391906	947	0.0781679
894	P11		948	0.0363913	948	0.107254
895	P11		949	0.0205284	949	0.0599893
896	P11		950	0.025194	950	0.0899839
897	P11		951	0.0214615	951	0.0472643
898	P11		952	0.025194	952	0.0699875
899	P11		953	0.0186622	953	0.110889
900	P11		954	0.0139967	954	0.038175
901	P12		955	0.0281082	955	0.0494797
902	P12		956	0.0343545	956	0.0971269
903	P12		957	0.022903	957	0.125532
904	P12		958	0.0260261	958	0.0833825
905	P12		959	0.028293	959	0.68814
906	P12		960	0.0249851	960	0.0907129
907	P12		961	0.022903	961	0.0531449
908	P12		962	0.0624627	962	0.120034
909	P12		962 a	0.0499701	962 a	0.100792
910	19.10		848	0.0605155	848	0.0497328
911	19.10		849	0.128104	849	0.0740917
912	19.10		850	0.0290789	850	1.09209
913	19.10		851	0.0314366	851	0.21923
914	19.10		853	0.0212197	853	0.138034
915	19.10		854	0.0227915	854	0.160363
916	19.10		855	0.0180761	855	0.0954058
917	19.10		856	0.0243634	856	0.10454
918	19.10		857	0.0251493	857	0.113675
919	19.10		858	0.0141465	858	0.0852562
920	19.10		876	0.046369	876	0.633332
921	19.10		878	0.0385099	878	0.142094
922	19.10		879	0.0235775	879	0.214956
923	19.10		880	0.0330085	880	0.0477029
924	19.10		881	0.0471549	881	0.728738
925	19.10		882	0.0361521	882	0.188782
926	19.10		883	0.028293	883	0.191827
927	19.10		884	0.0196479	884	0.10251
928	19.10		885	0.0400817	885	0.130929
929	19.10		886	0.0778056	886	0.113675
930	19.10		887	0.0298648	887	0.12078
931	19.10		888	0.0330085	888	0.138034
932	19.10		889	0.0243634	889	0.211111
933	19.10		922	0.027507	922	0.0964207
934	19.10		926	0.0149324	926	0.0253739
935	19.10		927	0.0251493	927	0.0822114
936	19.10		928	0.027507	928	0.0548076
937	19.10		932	0.0573718	932	0.12281
938	19.10		lula	0.0204338	lula	0.0852562
939	19.10		raisor	0.0165042	raisor	0.0629272
940	19.10		nico	0.0251493	nico	0.0730768
941	19.10		tedy	0.0204338	tedy	0.0385683
942	19.10		dano	0.036938	dano	0.0466879
943	19.10		chiqui	0.0172901	chiqui	0.0537926
944	19.10		mia estrada	0.0943099	mia estrada	0.0507478
945	19.10		jonny	0.0267211	jonny	0.0801815
946	19.10		Luno	0.0157183	Luno	0.045673
947	19.10		Nany	0.0125746	Nany	0.022329
948	19.10		Sasho	0.0290789	Sasho	0.105555
949	19.10		Carmela	0.0298648	Carmela	0.0537926
950	19.10		Jultreto	0.0259352	Jultreto	0.0811964
951	19.10		Midos	0.0117887	Midos	0.0243589
952	19.10		Maximo Veterika	0.018862	Maximo Veterika	0.0659721
953	19.10		Sxxme	0.0220056	Sxxme	0.0923609
954	19.10		Vaco	0.0165042	Vaco	0.205021
955	19.10		Estrella	0.15011	Estrella	0.34407
956	19.10		Luno	0.0180761	Luno	0.0487178
957	19.10		Capo	0.00943099	Capo	0.0507478
958	19.10		Valentio	0.0157183	Valentio	0.0872861
959	19.10		Mio	0.0345803	Mio	0.0152243
960	26.10		nino	0.0582086	nino	0.0598227
961	26.10	10ul	Sano 10ul	0.0742662	Sano 10ul	0.0212928
962	26.10		Leopoldo	0.0582086	Leopoldo	0.0588088
963	26.10	5ul	Copito 5ul	0.0521871	Copito 5ul	0.0496833
964	26.10		Horotion	0.0481727	Horotion	0.190622
965	26.10		Macho	0.0541942	Macho	0.0233207
966	26.10		Mox	0.0471691	Mox	0.151078
967	26.10		Litagdo	0.0521871	Litagdo	0.0223068
968	26.10	5ul	Copito 5ul	0.0521871	Copito 5ul	0.0679343
969	26.10	5ul	Frida 5ul	0.0562014	Frida 5ul	0.0375159
970	26.10		Carloto	0.0481727	Carloto	0.0638785
971	26.10		Lili	0.0471691	Lili	0.171357
972	26.10		Chiqui	0.0501799	Chiqui	0.0588088
973	26.10		Orion	0.057205	Orion	0.0456275
974	26.10		Mono	0.0541942	Mono	0.0212928
975	26.10	5ul	Canda 5ul	0.0511835	Canda 5ul	0.0953108
976	26.10	15ul	Narrosso 15ul	0.0602158	Narrosso 15ul	0.0253486
977	26.10		Kine	0.0612194	Kine	0.0243347
978	26.10		Jonas	0.0501799	Jonas	0.0212928
979	26.10		Jonas 2	0.0511835	Jonas 2	0.0202789

## Sheet: Hoja1
839	CHISTER	880	CUNI	921	MILU
840	SAVADOR	881	TERESITA	922	MARTHIN
841	KATE	882	LUNA	923	TEODORO
842	RONY	883	MILU	924	WIMY
843	TONY	884	TOMY	925	THINER
844	Bruno	885	DANIELA	926	TIGRE
845	KINNY	886	LEBRONDE	927	MESTIZA
846	JEIKO	887	MILU	928	SKAY
847	SOL	888	PEPE	929	RAMIRO
848	FOCA	889	OVEJA	930	LUNA
849	KIARA	890	YURI	931	JORGE
850	TIGRE	891	MONA	932	SHACIDO
851	MINOSA	892	MONO	933	ESTRELLITA
852	PRINCIPE	893	LUNA	934	CHANELL
853	COPITO	894	CANDY	935	MONI
854	ATENEA	895	TOTO	936	ORION
855	PLANQUITA	896	NERON	937	CHUMY
856	COCO	897	CHANEL	938	NEGRITA
857	POMELA	898	LUNA	939	NEGRA
858	NEGRITO	899	JEIR	940	PRINCESA
859	NATASHA	900	LURUL	941	EDIBERTO
860	COLOMBIA	901	ZIKO	942	LOREBA
861	OSCARITO	902	MARTIN	943	EL MOCHO
862	APANELO	903	KENY	944	CHOCOLATE
863	CHAKIRA	904	TITI	945	EL CABO
864	LA AVIONETA	905	BURRO	946	EL FLACO
865	PUCA	906	BLAQUI	947	DALMATA
866	VESGA	907	CHESTER	948	CHILLONA
867	BURRITO	908	MIA	949	LAMENDRA
868	NERON	909	MATER	950	LA PLAZA
869	MARINA	910	SAMULLADO	951	PINEGRA
870	AGUAMARINA	911	BEANTY	952	PELUDA NEGRA
871	MOCHA	912	CHESTER	953	BLANQUITO
872	MARLY	913	SAISA	954	MARRON
873	VERLY	914	BEMA	955	NEGRITO
874	GAVIOTA	915	ROVER	956	CARITA
875	PRINCESA	916	LULU	957	DULCE
876	LUISA	917	MAGGY	958	CEVILLAR
877	CONEJA	918	FIONA	959	BLANCO
878	MADURO	919	VALENTINA	960	SIN PELO
879	NIEVES	920	PIPO	961	MOCHO
				962	CALEB
